# Supplementary material for: Development of a Chemoresistant Risk Scoring Model for Prechemotherapy Osteosarcoma Using Single-Cell Sequencing
Source: Front Oncol. 2022 May 18;12:893282. doi: 10.3389/fonc.2022.893282 (PMC9159767; doi:10.3389/fonc.2022.893282)
Supplement: Supplementary file 1 [file Table_1.xlsx]

## Sheet: Sheet1
	logFC	logCPM	PValue	FDR
Down-regulated DEGs in chemoresistant osteosarcoma
RN7SK	3.44282	7.1938	4.43989e-08	0.000827684
TRBC2	3.29402	5.74819	1.50233e-07	0.00140033
MIR148B	4.65732	4.67721	2.41567e-07	0.0015011
AL157895.1	3.21058	3.8561	4.12611e-07	0.00152424
IGHV3-73	6.37342	5.32754	5.21217e-07	0.00152424
IGHV6-1	5.26555	4.67549	9.53783e-07	0.00204193
RNY4P27	6.71474	3.5508	1.04561e-06	0.00204193
RNU6-1104P	6.84282	3.64383	1.2235e-06	0.00204193
FOSL1	2.09134	5.13733	1.4342e-06	0.00204193
RNA5SP309	3.24658	3.17001	1.53347e-06	0.00204193
RNU6-287P	5.91796	3.75791	1.97626e-06	0.00211608
RNU6-116P	5.54922	3.4681	2.04366e-06	0.00211608
IGHV3-33	4.2507	4.7594	2.86341e-06	0.00266898
RNU6-645P	4.55563	3.81286	3.0718e-06	0.00269463
RNU6-1004P	3.59034	3.70773	3.18001e-06	0.00269463
FP671120.6	2.83376	14.1646	3.76279e-06	0.00289019
NKG7	2.25431	4.19795	3.90476e-06	0.00289019
MIR548AO	5.68229	2.86693	3.94603e-06	0.00289019
SAA2	3.27502	3.3497	4.03095e-06	0.00289019
NIBAN1	1.30492	4.5323	4.57052e-06	0.00315569
RN7SL840P	3.01124	3.78447	5.29143e-06	0.00332031
RNU4-2	2.97771	5.59677	5.42105e-06	0.00332031
TFDP1	1.1351	6.54918	5.88933e-06	0.00332693
RNU6-1292P	6.1957	3.18271	6.54676e-06	0.00348699
TUBGCP3	0.916315	4.546	6.81399e-06	0.00352851
RMRP	3.77303	6.82244	7.22294e-06	0.00363919
LINC02154	2.65674	3.93801	8.42708e-06	0.00390759
RNU6-826P	4.27248	2.99417	8.47889e-06	0.00390759
MIR554	5.14158	3.2771	8.59409e-06	0.00390759
IGLV2-11	4.58135	5.74107	1.06132e-05	0.00471073
RNU6-1099P	1.96966	3.47224	1.14395e-05	0.00495941
LCE3A	5.97267	4.11894	1.43748e-05	0.00597219
MAP3K8	2.14408	3.65015	1.44163e-05	0.00597219
AL451137.1	5.4785	2.74578	1.58867e-05	0.00630129
RNU6-678P	3.42938	3.54287	1.69565e-05	0.00638557
TRAV19	3.38035	2.26013	1.74773e-05	0.00638557
FP671120.7	2.60586	6.4116	1.76632e-05	0.00638557
TRAV30	3.18813	2.31291	1.78119e-05	0.00638557
RNU6-417P	5.35488	2.68545	1.85191e-05	0.00651384
AL133453.1	4.6435	2.47001	1.90517e-05	0.00657708
IGHV1-69D	4.99106	5.52447	2.10354e-05	0.00681829
AL390763.1	4.2248	2.75517	2.10437e-05	0.00681829
RNU6-30P	2.57503	4.44893	2.12134e-05	0.00681829
IGHV4-55	5.16593	3.10698	2.28139e-05	0.00720843
TRBJ2-3	3.7355	4.21991	2.42905e-05	0.00754705
CD8A	2.53801	3.11999	2.63122e-05	0.00784018
IGHVII-46-1	4.15323	2.16593	2.64233e-05	0.00784018
IGHV2-26	3.37393	2.27726	2.80073e-05	0.00815801
AL355075.4	2.34604	3.92786	2.90309e-05	0.00819991
PTPRCAP	2.39649	3.38981	2.99845e-05	0.00827877
TRBV20-1	3.01984	2.67474	3.05992e-05	0.00827877
MIR4258	3.02687	4.09439	3.1538e-05	0.00827877
IGKV2D-30	4.46933	2.31292	3.16959e-05	0.00827877
RNU6-19P	4.78321	3.69439	3.18409e-05	0.00827877
IGKV3D-15	4.35497	5.23405	3.31065e-05	0.00827877
MIR550A1	4.40138	3.0262	3.34155e-05	0.00827877
MIR606	4.83508	3.13236	3.39678e-05	0.00827877
CLSTN3	1.42405	4.7858	3.40725e-05	0.00827877
FARP1	0.898555	5.74247	3.41951e-05	0.00827877
AD000090.1	1.66857	14.5139	3.52514e-05	0.00842509
RNA5SP518	5.41942	2.72007	3.89901e-05	0.00908567
LINC01629	3.90185	2.90901	4.26464e-05	0.00981499
ANKRD10-IT1	1.14233	4.58068	4.32426e-05	0.00983084
TMCO3	0.900537	5.84694	4.46873e-05	0.00992638
TRBJ2-2P	4.40415	2.83742	4.52515e-05	0.00992638
MIR3609	4.50136	4.1946	4.52603e-05	0.00992638
CXCR3	2.23319	2.44042	5.31395e-05	0.0111062
CD27	2.08397	2.66184	5.36184e-05	0.0111062
MIR5000	3.22857	2.31581	5.63484e-05	0.0114179
MAGEA9B	3.81963	2.6488	5.90631e-05	0.0116224
CSAG4	2.5388	2.54459	5.92482e-05	0.0116224
IPO5	0.91398	6.59595	6.08479e-05	0.0116224
LHX2	1.27632	3.74863	6.27852e-05	0.0117411
ADPRHL1	1.76703	3.79922	6.2982e-05	0.0117411
ANKRD10	1.04117	7.22139	6.53528e-05	0.0120624
SNORA80E	2.09111	2.82529	6.69671e-05	0.0121204
RNU6-921P	4.32116	2.22417	7.31793e-05	0.0130442
CXCL8	2.50832	4.59124	7.34705e-05	0.0130442
GPR183	1.61602	5.38671	8.12335e-05	0.0141927
LINC01579	1.91201	3.7898	8.30056e-05	0.0141962
CRYGS	1.56991	3.45824	8.38452e-05	0.014209
ARHGEF7	0.738903	4.9112	8.46046e-05	0.014209
MAF	1.10756	5.79441	8.54344e-05	0.0142202
BIVM	0.845307	4.55878	8.8185e-05	0.0145482
RNU6-940P	5.01796	2.51647	9.23375e-05	0.0148393
RNU6-643P	4.73347	2.38765	9.31628e-05	0.0148439
MIR3912	4.48354	2.64633	9.73456e-05	0.0151757
GADD45A	1.3594	5.94955	9.85014e-05	0.0151757
CHAMP1	0.895166	4.58991	0.000109169	0.0165252
RN7SL789P	2.75291	2.77597	0.000111021	0.0165252
LASTR	3.2019	2.78653	0.000111693	0.0165252
ARGLU1	0.98121	6.33261	0.000113607	0.0166386
RNU6-152P	4.32696	2.23807	0.000114244	0.0166386
RNU6-176P	4.16866	3.05427	0.000115513	0.016693
IL6	2.48158	3.29822	0.000119276	0.0170665
ARNTL2	1.28784	3.89374	0.00012213	0.0170665
RNA5SP473	3.79152	3.95348	0.000122481	0.0170665
IGKV2-30	3.74125	4.61229	0.00012376	0.0170665
RNU6-122P	2.50837	2.37607	0.000124506	0.0170665
MCF2L	1.47871	4.62612	0.00013122	0.0175986
STAC3	2.46759	5.57629	0.000136491	0.0180458
RNU6-453P	4.73466	2.70743	0.000145646	0.0187865
RNA5SP497	4.79914	2.81813	0.000145824	0.0187865
SYNJ2	1.10181	4.34693	0.000145907	0.0187865
RNY4P17	4.01863	3.67805	0.000146124	0.0187865
DCUN1D2	0.911602	4.22287	0.000147719	0.0188614
TEX30	0.895027	5.02117	0.000153969	0.0195258
CYCSP5	4.07892	2.22913	0.000155258	0.0195562
CXCL12	1.54236	5.36554	0.000157372	0.0196894
RN7SKP38	2.53204	2.75226	0.000159476	0.0196907
RNU1-136P	4.42198	3.56306	0.000159495	0.0196907
IGHV3-15	3.81425	5.01195	0.000170439	0.0204543
IGKV2-28	4.51233	5.92761	0.000170993	0.0204543
STK24	0.833654	6.39786	0.000171166	0.0204543
SLC2A3	1.28252	5.87023	0.000180357	0.0212178
LINC02777	1.69655	2.56328	0.000181407	0.0212178
RN7SL170P	2.91595	2.5422	0.0001843	0.0212178
SLC14A1	2.49478	3.64075	0.000185522	0.0212178
EPS8	0.903165	5.43214	0.000196036	0.0221265
CCKAR	2.81392	3.32795	0.000204239	0.0227989
IGHV3-20	3.10144	2.50641	0.000209465	0.0231913
RASA3	0.881784	4.7323	0.000210242	0.0231913
TRAC	1.42823	5.64095	0.000223744	0.0245355
RN7SL184P	3.44695	2.44292	0.00022856	0.0247125
PRR4	1.08001	4.33853	0.000230983	0.024747
CHRNA1	2.6892	5.31026	0.000233305	0.0248529
RNU6-1237P	2.89709	3.68635	0.000236258	0.0248873
AF015262.1	3.01062	2.41477	0.000237476	0.0248873
RNU6-927P	4.78439	2.55204	0.00023778	0.0248873
MIR1197	4.46977	2.28116	0.000238967	0.0248873
PHF19	0.794152	5.63074	0.000243023	0.02503
RNA5SP488	1.94605	2.92184	0.000246392	0.0252376
LINC01915	2.93661	2.77741	0.00024889	0.0253542
KLF15	2.29079	4.74306	0.000254085	0.0256081
AL590617.2	1.26547	4.31551	0.000260994	0.0256081
SPOCD1	1.10152	4.85127	0.000262629	0.0256081
NACAD	1.69904	2.98135	0.000264613	0.0256081
RNU6-1046P	3.40622	3.34273	0.000265632	0.0256081
RNU6-1236P	4.68447	2.55453	0.000267089	0.0256081
GLYATL2	1.9533	2.22979	0.000267867	0.0256081
IGKV2D-26	4.12588	2.30176	0.000269356	0.0256191
IGKV4-1	3.39037	5.49902	0.00027313	0.0257637
TIMM8AP1	2.04401	3.06003	0.00027364	0.0257637
PIM1	1.22235	5.57933	0.000278815	0.0261189
ITGAL	1.29649	3.37036	0.000291883	0.0266243
RNU6-174P	4.04625	2.19332	0.000293871	0.0266243
IGHG1	3.2003	7.50241	0.000294207	0.0266243
IGHV4-59	3.25139	4.39955	0.000297774	0.026817
MZB1	1.85881	3.02616	0.000301879	0.026916
CPB1	1.86443	2.7926	0.000303206	0.026916
PARVG	1.09309	4.00413	0.000316375	0.0274109
C2	1.41775	5.93402	0.000318251	0.0274109
GPRC5A	1.80077	3.91097	0.00031859	0.0274109
RNA5SP340	3.78822	2.21233	0.000319583	0.0274109
AL121820.1	1.77526	2.50136	0.000321595	0.0274109
FOXM1	0.866235	6.27966	0.000322014	0.0274109
RNU6-696P	5.11814	3.40609	0.000335674	0.0283151
CTSW	1.24058	3.52674	0.000343492	0.028844
RNU4ATAC3P	4.30179	2.21873	0.000348883	0.0291654
RNU6-419P	3.66934	2.71556	0.000350571	0.0291757
PCDHGA4	1.92787	2.33892	0.000356952	0.0293375
RNU6-1079P	3.39218	2.56595	0.000358811	0.0293375
ZNF503-AS1	1.86779	2.62589	0.000367373	0.0296475
CD3E	1.95892	3.41773	0.00037804	0.0302071
TTLL7	1.34213	3.62933	0.000379557	0.0302071
SPIN4	1.15954	3.64051	0.000382052	0.0302071
IGHV1-18	3.0523	4.12035	0.000382409	0.0302071
RNU1-33P	4.13106	2.9777	0.00038955	0.0306384
AL354919.2	1.49051	2.77456	0.000393762	0.0306384
IGHJ3P	3.53272	2.24972	0.00039721	0.0307252
SIRPG	1.80618	2.27414	0.000402237	0.0309855
NSD2	0.794109	5.16717	0.000411823	0.0312897
STXBP5	0.960608	3.67623	0.000415769	0.0313797
ZNF683	2.30757	2.36893	0.000424778	0.0316799
RNU6-659P	4.32831	2.88032	0.000426296	0.0316799
Metazoa_SRP	1.79131	6.21175	0.000426545	0.0316799
CCN5	1.98667	4.72117	0.000430595	0.0317279
DDIT4L	2.50404	5.23779	0.00043888	0.032211
JUN	1.03208	6.95862	0.000444741	0.0323862
IGHV1-2	3.40392	4.89835	0.000455086	0.0327556
NFIA-AS2	2.22386	2.38571	0.000460411	0.0329536
SNORA70	1.83441	3.56863	0.000461372	0.0329536
TRAJ34	4.00433	3.47207	0.000466877	0.0332195
TCF19	0.834595	5.14159	0.000474785	0.03353
CAV1	1.34714	6.66852	0.000476857	0.0335455
FRS3	1.27467	3.91027	0.00047899	0.0335689
RNU1-103P	1.36708	3.05622	0.000490173	0.0337873
RNA5SP59	3.9109	3.02109	0.000491169	0.0337873
GASAL1	1.17406	3.58708	0.000495492	0.0339594
ZC3H12A	1.32859	3.09905	0.000503616	0.034242
S100A16	1.34233	6.89392	0.000505126	0.034242
IGLV1-47	3.12334	4.1837	0.000521832	0.0350081
KRT14	3.06734	2.7426	0.000524725	0.0350081
RNU6-1279P	4.06174	2.55767	0.00052689	0.0350081
AKAP13	0.842928	5.87872	0.000527046	0.0350081
Y_RNA	1.23257	6.4047	0.000527274	0.0350081
GZMH	2.15943	2.80184	0.000536583	0.0354715
FO393419.2	2.09518	2.44804	0.00054441	0.0358551
RNU6-644P	4.14003	2.404	0.000546231	0.0358551
LRIG1	1.59956	3.85535	0.000557818	0.0361026
LINC01605	1.86835	3.37396	0.000560333	0.0361026
AL442125.2	1.27555	2.8328	0.00056062	0.0361026
GNB5	0.863164	4.31509	0.000564976	0.0361026
CD3D	2.09428	3.30258	0.000565495	0.0361026
WEE1	0.656279	4.7376	0.000582357	0.0370522
RN7SL200P	1.76311	3.01536	0.000586789	0.0370812
LINC00460	2.5198	2.53036	0.000586791	0.0370812
RUNX1	0.993167	5.485	0.000592309	0.0373034
TRPV2	1.46644	6.06775	0.000605391	0.037999
TPP2	0.675364	5.51275	0.00061497	0.0384571
UST-AS2	1.97392	3.87859	0.00063272	0.0391619
CD8B	2.07766	2.44377	0.000633666	0.0391619
RN7SL865P	2.32457	2.75552	0.000634423	0.0391619
RN7SL96P	1.80946	3.683	0.000645579	0.0394006
XG	1.89839	2.98748	0.000645912	0.0394006
TLN2	0.821113	4.37815	0.000646743	0.0394006
ATXN2-AS	2.09104	2.53119	0.000652698	0.0395877
LINC00313	1.9136	2.23929	0.000654062	0.0395877
RNU6-532P	3.60031	2.18385	0.000663389	0.0400223
AL049840.1	4.25027	2.52922	0.000676913	0.0404455
PDCD1	1.95603	2.22694	0.000682338	0.0406394
GABRA3	1.61173	2.63229	0.000687588	0.0406845
AMH	1.73489	3.22265	0.000689642	0.0406845
RNU6-1016P	1.58316	3.50009	0.00069384	0.0408031
USP1	0.841325	5.94639	0.000706404	0.0412814
SAA1	2.91917	4.02194	0.000714624	0.0412975
IGKV1-33	2.96256	4.61226	0.000715539	0.0412975
AL590229.1	4.23024	2.48964	0.000745708	0.0429059
LAMP1	0.775922	8.10094	0.000757936	0.0432628
IGHJ6	3.99812	4.37353	0.000759983	0.0432628
RNA5SP514	2.00592	2.4407	0.000761196	0.0432628
MIR548AA2	2.22024	3.88437	0.000776439	0.0437292
CUL4A	0.614768	5.74344	0.000780205	0.043809
DNAJC3	0.788275	5.54799	0.000800921	0.0444368
RAB27A	0.783379	4.63694	0.000805859	0.0445781
AF001550.2	2.89761	2.44632	0.000808481	0.0445908
CORO1A	1.1056	5.37805	0.000863757	0.0468949
AXL	0.996717	5.09637	0.000867738	0.0468949
GPR3	1.36784	2.84665	0.000868488	0.0468949
LYPLAL1-AS1	1.539	3.65932	0.000870381	0.0468949
TDGF1P6	2.38592	2.22734	0.000879466	0.0472479
H2BC17	1.26816	3.06188	0.000893307	0.0478535
RNU4-68P	3.03251	2.58662	0.000898234	0.0479796
CCNE2	1.04647	4.44317	0.000904684	0.0480622
Z98884.2	1.30974	3.4347	0.000907075	0.0480622
Up-regulated DEGs in chemoresistant osteosarcoma
SNHG8	-1.47235	7.59981	3.75825e-07	0.00152424
GALNT14	-2.42545	5.53548	5.72347e-07	0.00152424
SLC13A5	-3.53636	4.31089	1.24112e-06	0.00204193
GAS5	-1.42646	9.85477	1.49757e-06	0.00204193
CHODL	-5.43691	3.82288	1.69548e-06	0.00210715
FAM166B	-3.65232	3.87025	1.85404e-06	0.00211608
CGREF1	-2.08974	5.97016	2.15671e-06	0.00211608
WIF1	-3.349	5.11109	4.81407e-06	0.00320514
EPB41L4A-AS1	-1.22614	5.70571	5.58365e-06	0.00332031
LINC02432	-3.5535	3.45424	5.69949e-06	0.00332031
RACK1	-1.08992	11.4337	6.23802e-06	0.00342027
HCRT	-6.37832	5.30223	7.86047e-06	0.00385618
MEPE	-4.03141	6.64494	1.55206e-05	0.00628991
PRB2	-7.69889	7.42951	1.72781e-05	0.00638557
METTL1	-1.76215	6.62519	1.99803e-05	0.00677223
HDLBP	-1.00755	9.35388	2.64956e-05	0.00784018
PARD6G	-1.32743	4.87221	2.84972e-05	0.008173
COL13A1	-1.54199	5.46273	3.40628e-05	0.00827877
KAZALD1	-1.62981	6.9381	3.80655e-05	0.00898248
ISM1	-2.01993	3.63402	4.75816e-05	0.0102875
APBA2	-2.09267	3.13998	4.80106e-05	0.0102875
EEF1AKMT3	-1.74274	5.10217	4.86349e-05	0.0103029
GLB1L2	-2.87636	3.22626	5.45475e-05	0.0111744
SYT8	-3.02778	3.22731	6.05187e-05	0.0116224
PDGFD	-1.52795	5.36178	6.07378e-05	0.0116224
DKK1	-2.77884	5.82684	6.10983e-05	0.0116224
NPM1	-0.977558	10.4088	6.62349e-05	0.0121054
SOST	-3.60255	6.3781	8.17559e-05	0.0141927
CBLN2	-2.63203	4.34577	8.22235e-05	0.0141927
FARP2	-0.834774	4.94053	9.03993e-05	0.0147827
TATDN1	-1.68832	7.23406	9.21919e-05	0.0148393
ISCU	-0.700208	7.23562	9.49634e-05	0.0150026
AF279873.4	-4.10198	3.71235	9.77903e-05	0.0151757
ATIC	-0.979986	7.22644	0.000106151	0.0162203
GRM7-AS1	-3.69187	3.37273	0.000111565	0.0165252
SQLE	-1.38724	6.60663	0.000120747	0.0170665
MIR4664	-2.59519	4.08136	0.000123914	0.0170665
PDCD4	-0.871925	6.52341	0.000125466	0.0170725
GIGYF2	-0.796156	5.14945	0.000129915	0.0175498
EEF1B2	-1.03581	9.15111	0.000134379	0.0178935
CYFIP2	-1.83863	5.7777	0.000162407	0.0199184
FKBP11	-1.34174	6.89799	0.000164819	0.020082
CPE	-1.64303	10.0209	0.000175245	0.0208084
AGAP2-AS1	-1.63871	5.79016	0.000182686	0.0212178
EMSLR	-2.32465	2.55567	0.00018444	0.0212178
RHBDL2	-1.66614	6.60651	0.000193966	0.0220482
FMOD	-2.43574	6.45451	0.000197028	0.0221265
DCUN1D5	-0.875297	6.10023	0.000228386	0.0247125
CDK4	-1.3808	8.48788	0.000229335	0.0247125
CT75	-2.22647	3.539	0.000240901	0.0249493
COL23A1	-2.23816	2.62904	0.000256461	0.0256081
LYNX1	-1.67561	3.345	0.000257856	0.0256081
SFTPC	-4.87317	2.92064	0.0002619	0.0256081
NTAQ1	-1.13209	5.52755	0.000265498	0.0256081
SLC8A3	-2.03208	5.171	0.000265978	0.0256081
LPAR3	-1.80008	3.4237	0.000287274	0.0266243
SFTPB	-3.36058	3.21114	0.000287868	0.0266243
NEFM	-3.82519	3.3558	0.000291159	0.0266243
OS9	-1.30758	9.38236	0.000291678	0.0266243
EBPL	-0.886546	6.14591	0.000302593	0.026916
RNU1-29P	-6.21652	3.66803	0.000314372	0.0274109
NDUFA10	-0.76214	6.88405	0.000319072	0.0274109
NARS1	-0.663681	6.58345	0.000321185	0.0274109
ZFAS1	-1.00199	8.51519	0.000332248	0.0281535
WDR12	-0.883844	5.763	0.000355128	0.0293375
SNORC	-2.456	4.7568	0.000358479	0.0293375
MYORG	-1.10312	4.12998	0.000360559	0.0293517
LXN	-1.12058	4.54952	0.000366593	0.0296475
ADGRD1	-1.80399	4.81009	0.000373047	0.0299756
FO681492.1	-2.41257	2.38512	0.00039171	0.0306384
UMPS	-0.737824	5.40888	0.000394444	0.0306384
SNAPC3	-0.925943	5.09026	0.000404098	0.0310008
RNF32	-2.00879	2.85721	0.000407503	0.0311339
SP6	-2.02868	4.29084	0.000412899	0.0312897
MINPP1	-0.729722	4.58829	0.000420219	0.0315876
SERPINH1	-0.87495	10.4086	0.000429287	0.0317279
PROSER2	-1.25745	4.13392	0.000443788	0.0323862
BAMBI	-1.6743	7.44702	0.000447819	0.0324834
RNU6-503P	-3.6509	2.24217	0.000454776	0.0327556
EFHD1	-1.61416	5.83295	0.000474838	0.03353
LINC01807	-4.09983	2.70376	0.000486781	0.0337553
PHOSPHO1	-1.8672	7.38196	0.00048681	0.0337553
INS-IGF2	-3.81816	2.60036	0.000487081	0.0337553
TRMT12	-1.23099	4.64973	0.000504021	0.034242
EPHA6	-2.30334	2.30183	0.000527694	0.0350081
PLA2G5	-2.38083	2.94035	0.000550755	0.0359964
LARS1	-0.624361	6.52846	0.000552246	0.0359964
TMPRSS13	-3.19315	2.52728	0.000562922	0.0361026
AL035258.1	-4.85907	2.60559	0.000616815	0.0384571
ZCCHC7	-0.775325	4.48744	0.000646403	0.0394006
MSL3P1	-1.38518	3.47557	0.00067064	0.0403293
LOXL4	-1.64773	4.20226	0.000675947	0.0404455
GAL	-2.17084	4.37681	0.000688409	0.0406845
DNPEP	-0.722232	5.9255	0.000706402	0.0412814
ABHD10	-0.936619	5.22085	0.000713653	0.0412975
RSAD2	-2.22768	4.95959	0.000714092	0.0412975
TSFM	-1.12149	6.05593	0.000754293	0.0432628
PRSS21	-3.06415	2.90604	0.000765506	0.0433651
USP32P3	-1.98926	4.91115	0.000767648	0.0433651
TWNK	-0.872818	4.42743	0.000789541	0.0442001
CES5AP1	-3.30226	3.24586	0.000794929	0.0443685
POGLUT1	-0.683665	4.52856	0.000800528	0.0444368
SYCE1	-2.69356	2.54361	0.000840774	0.0462351
FRG2FP	-3.09514	3.64517	0.000855582	0.0468949
BIRC2	-0.715592	5.98427	0.000866821	0.0468949
PTPRZ1	-1.87367	5.2093	0.000867625	0.0468949
NPTX1	-3.15447	2.3946	0.000907514	0.0480622
KLHL38	-2.46657	2.69916	0.000916666	0.0484093
ACP1	-0.715213	7.22643	0.000929924	0.0488471
OPN3	-1.37176	6.65341	0.000930197	0.0488471
TMEM192	-0.939754	4.70849	0.00094154	0.0493039
