# Supplementary material for: Development of a Chemoresistant Risk Scoring Model for Prechemotherapy Osteosarcoma Using Single-Cell Sequencing
Source: Front Oncol. 2022 May 18;12:893282. doi: 10.3389/fonc.2022.893282 (PMC9159767; doi:10.3389/fonc.2022.893282)
Supplement: Supplementary file 2 [file Table_2.xlsx]

## Sheet: pca_marker_sig_tsne_20PC
	p_val	avg_logFC	pct.1	pct.2	p_val_adj	cluster	gene	cell type
CPE	0	2.42485	0.995	0.394	0	0	CPE	Osteoblastic tumor cells
CTHRC1	0	2.37457	0.992	0.309	0	0	CTHRC1	Osteoblastic tumor cells
RPS3A	0	2.08799	1	0.997	0	0	RPS3A	Osteoblastic tumor cells
SLPI	0	1.91605	0.622	0.039	0	0	SLPI	Osteoblastic tumor cells
LAPTM4B	0	1.81736	0.987	0.336	0	0	LAPTM4B	Osteoblastic tumor cells
MDK	0	1.8039	0.981	0.31	0	0	MDK	Osteoblastic tumor cells
HSPA6	0	1.78491	0.804	0.305	0	0	HSPA6	Osteoblastic tumor cells
MFAP2	0	1.69625	0.957	0.174	0	0	MFAP2	Osteoblastic tumor cells
SRP72	0	1.63938	0.988	0.636	0	0	SRP72	Osteoblastic tumor cells
PDGFC	0	1.63242	0.959	0.29	0	0	PDGFC	Osteoblastic tumor cells
NPW	0	1.53532	0.889	0.124	0	0	NPW	Osteoblastic tumor cells
RPL30	0	1.52943	1	0.998	0	0	RPL30	Osteoblastic tumor cells
SPARCL1	0	1.47421	0.655	0.086	0	0	SPARCL1	Osteoblastic tumor cells
PAICS	0	1.45095	0.96	0.395	0	0	PAICS	Osteoblastic tumor cells
PALLD	0	1.43169	0.895	0.316	0	0	PALLD	Osteoblastic tumor cells
HSPA2	0	1.41065	0.866	0.185	0	0	HSPA2	Osteoblastic tumor cells
IBSP	0	1.40125	0.941	0.369	0	0	IBSP	Osteoblastic tumor cells
SDC2	0	1.39125	0.969	0.405	0	0	SDC2	Osteoblastic tumor cells
GOLGA4	0	1.39064	0.97	0.675	0	0	GOLGA4	Osteoblastic tumor cells
MGP	0	1.38792	0.941	0.231	0	0	MGP	Osteoblastic tumor cells
LY6K	0	1.38452	0.929	0.191	0	0	LY6K	Osteoblastic tumor cells
RBP4	0	1.34745	0.801	0.115	0	0	RBP4	Osteoblastic tumor cells
HPF1	0	1.34508	0.942	0.408	0	0	HPF1	Osteoblastic tumor cells
SERPINH1	0	1.33867	0.978	0.477	0	0	SERPINH1	Osteoblastic tumor cells
HSPA5	0	1.33256	0.973	0.843	0	0	HSPA5	Osteoblastic tumor cells
PDGFRA	0	1.33081	0.88	0.172	0	0	PDGFRA	Osteoblastic tumor cells
SGMS2	0	1.32886	0.815	0.207	0	0	SGMS2	Osteoblastic tumor cells
SFRP2	0	1.32058	0.692	0.05	0	0	SFRP2	Osteoblastic tumor cells
MEG3	0	1.31016	0.573	0.05	0	0	MEG3	Osteoblastic tumor cells
RPL32	0	1.28715	1	0.999	0	0	RPL32	Osteoblastic tumor cells
CYR61	0	1.25503	0.791	0.258	0	0	CYR61	Osteoblastic tumor cells
CACYBP	0	1.24668	0.968	0.72	0	0	CACYBP	Osteoblastic tumor cells
SGCB	0	1.20814	0.919	0.268	0	0	SGCB	Osteoblastic tumor cells
TNC	0	1.20462	0.882	0.234	0	0	TNC	Osteoblastic tumor cells
MSMO1	0	1.20262	0.769	0.246	0	0	MSMO1	Osteoblastic tumor cells
LRRFIP2	0	1.18443	0.895	0.389	0	0	LRRFIP2	Osteoblastic tumor cells
POLR2B	0	1.18137	0.911	0.377	0	0	POLR2B	Osteoblastic tumor cells
PLRG1	0	1.17308	0.906	0.347	0	0	PLRG1	Osteoblastic tumor cells
CXCL14	0	1.1636	0.549	0.075	0	0	CXCL14	Osteoblastic tumor cells
BRK1	0	1.15153	0.989	0.857	0	0	BRK1	Osteoblastic tumor cells
PPAT	0	1.13255	0.828	0.194	0	0	PPAT	Osteoblastic tumor cells
MTDH	0	1.09917	0.99	0.855	0	0	MTDH	Osteoblastic tumor cells
MARCKSL1	0	1.09178	0.977	0.502	0	0	MARCKSL1	Osteoblastic tumor cells
CCDC3	0	1.08837	0.815	0.186	0	0	CCDC3	Osteoblastic tumor cells
FIBIN	0	1.08006	0.641	0.074	0	0	FIBIN	Osteoblastic tumor cells
IGFBP2	0	1.07847	0.762	0.136	0	0	IGFBP2	Osteoblastic tumor cells
ALPL	0	1.0636	0.936	0.29	0	0	ALPL	Osteoblastic tumor cells
PPID	0	1.05923	0.895	0.419	0	0	PPID	Osteoblastic tumor cells
CLNS1A	0	1.05505	0.939	0.566	0	0	CLNS1A	Osteoblastic tumor cells
TUBB2B	0	1.04604	0.73	0.108	0	0	TUBB2B	Osteoblastic tumor cells
CPQ	0	1.02802	0.854	0.379	0	0	CPQ	Osteoblastic tumor cells
TMEM165	0	1.02657	0.944	0.615	0	0	TMEM165	Osteoblastic tumor cells
CNN3	0	1.01911	0.922	0.337	0	0	CNN3	Osteoblastic tumor cells
ITM2C	0	1.01795	0.894	0.304	0	0	ITM2C	Osteoblastic tumor cells
WISP1	0	1.0157	0.588	0.119	0	0	WISP1	Osteoblastic tumor cells
HSPB1	0	1.00699	0.97	0.749	0	0	HSPB1	Osteoblastic tumor cells
HSPA1A	0	1.00532	0.997	0.892	0	0	HSPA1A	Osteoblastic tumor cells
FIP1L1	0	1.00376	0.875	0.395	0	0	FIP1L1	Osteoblastic tumor cells
CCDC80	0	0.995279	0.821	0.221	0	0	CCDC80	Osteoblastic tumor cells
LRP12	0	0.98991	0.788	0.222	0	0	LRP12	Osteoblastic tumor cells
SOX4	0	0.989499	0.944	0.463	0	0	SOX4	Osteoblastic tumor cells
CRYBA2	0	0.970902	0.333	0.027	0	0	CRYBA2	Osteoblastic tumor cells
IER5	0	0.950629	0.852	0.653	0	0	IER5	Osteoblastic tumor cells
MXRA8	0	0.950362	0.964	0.346	0	0	MXRA8	Osteoblastic tumor cells
MSX1	0	0.945594	0.676	0.203	0	0	MSX1	Osteoblastic tumor cells
H1F0	0	0.943334	0.826	0.345	0	0	H1F0	Osteoblastic tumor cells
OSTC	0	0.942462	0.983	0.757	0	0	OSTC	Osteoblastic tumor cells
ZFAND2A	0	0.935225	0.661	0.384	0	0	ZFAND2A	Osteoblastic tumor cells
VGLL4	0	0.931734	0.891	0.485	0	0	VGLL4	Osteoblastic tumor cells
CLEC11A	0	0.931732	0.967	0.512	0	0	CLEC11A	Osteoblastic tumor cells
TIMP3	0	0.927758	0.727	0.175	0	0	TIMP3	Osteoblastic tumor cells
GPX7	0	0.924917	0.796	0.257	0	0	GPX7	Osteoblastic tumor cells
SERPINF1	0	0.924525	0.932	0.455	0	0	SERPINF1	Osteoblastic tumor cells
HSPA1B	0	0.91401	0.972	0.699	0	0	HSPA1B	Osteoblastic tumor cells
SRD5A3	0	0.907396	0.797	0.315	0	0	SRD5A3	Osteoblastic tumor cells
EPM2AIP1	0	0.905744	0.764	0.238	0	0	EPM2AIP1	Osteoblastic tumor cells
KCNQ1OT1	0	0.894603	0.889	0.428	0	0	KCNQ1OT1	Osteoblastic tumor cells
PRSS21	0	0.890516	0.665	0.043	0	0	PRSS21	Osteoblastic tumor cells
PLOD2	0	0.88424	0.838	0.28	0	0	PLOD2	Osteoblastic tumor cells
NDN	0	0.884056	0.736	0.094	0	0	NDN	Osteoblastic tumor cells
SEC13	0	0.872578	0.84	0.48	0	0	SEC13	Osteoblastic tumor cells
FKBP7	0	0.871982	0.761	0.255	0	0	FKBP7	Osteoblastic tumor cells
MFGE8	0	0.868596	0.767	0.207	0	0	MFGE8	Osteoblastic tumor cells
KIFAP3	0	0.856555	0.737	0.269	0	0	KIFAP3	Osteoblastic tumor cells
HIST1H1C	0	0.8529	0.798	0.372	0	0	HIST1H1C	Osteoblastic tumor cells
PRDX6	0	0.850307	0.986	0.813	0	0	PRDX6	Osteoblastic tumor cells
MLLT11	0	0.848806	0.759	0.247	0	0	MLLT11	Osteoblastic tumor cells
AC027031.2	0	0.8469	0.682	0.137	0	0	AC027031.2	Osteoblastic tumor cells
UCHL1	0	0.841738	0.723	0.144	0	0	UCHL1	Osteoblastic tumor cells
OMD	0	0.833481	0.538	0.122	0	0	OMD	Osteoblastic tumor cells
CYTL1	0	0.832462	0.643	0.068	0	0	CYTL1	Osteoblastic tumor cells
PRDX4	0	0.830675	0.958	0.635	0	0	PRDX4	Osteoblastic tumor cells
DNAJB4	0	0.829721	0.69	0.357	0	0	DNAJB4	Osteoblastic tumor cells
FAM198B	0	0.828598	0.758	0.406	0	0	FAM198B	Osteoblastic tumor cells
LY6E	0	0.822991	0.969	0.726	0	0	LY6E	Osteoblastic tumor cells
CHIC2	0	0.819724	0.807	0.373	0	0	CHIC2	Osteoblastic tumor cells
RPL34	0	0.817513	0.999	0.995	0	0	RPL34	Osteoblastic tumor cells
ID3	0	0.817132	0.973	0.613	0	0	ID3	Osteoblastic tumor cells
FKBP10	0	0.814361	0.828	0.28	0	0	FKBP10	Osteoblastic tumor cells
DCAF13	0	0.811498	0.816	0.414	0	0	DCAF13	Osteoblastic tumor cells
SYNGR1	0	0.810595	0.71	0.193	0	0	SYNGR1	Osteoblastic tumor cells
CLCN3	0	0.809463	0.742	0.31	0	0	CLCN3	Osteoblastic tumor cells
MFAP3L	0	0.808876	0.584	0.082	0	0	MFAP3L	Osteoblastic tumor cells
ISLR	0	0.808793	0.611	0.052	0	0	ISLR	Osteoblastic tumor cells
USP46	0	0.805984	0.707	0.212	0	0	USP46	Osteoblastic tumor cells
GLRB	0	0.80028	0.621	0.092	0	0	GLRB	Osteoblastic tumor cells
GUCY1A1	0	0.799476	0.581	0.097	0	0	GUCY1A1	Osteoblastic tumor cells
HSP90AA1	0	0.799396	1	0.997	0	0	HSP90AA1	Osteoblastic tumor cells
PCOLCE	0	0.798921	0.955	0.333	0	0	PCOLCE	Osteoblastic tumor cells
SCX	0	0.794812	0.544	0.081	0	0	SCX	Osteoblastic tumor cells
MGST2	0	0.789514	0.867	0.52	0	0	MGST2	Osteoblastic tumor cells
TMA16	0	0.788032	0.76	0.321	0	0	TMA16	Osteoblastic tumor cells
NOA1	0	0.787872	0.708	0.212	0	0	NOA1	Osteoblastic tumor cells
TRIM2	0	0.786126	0.579	0.089	0	0	TRIM2	Osteoblastic tumor cells
PRRX2	0	0.784092	0.742	0.219	0	0	PRRX2	Osteoblastic tumor cells
BASP1	0	0.779126	0.923	0.461	0	0	BASP1	Osteoblastic tumor cells
SOHLH1	0	0.778841	0.599	0.029	0	0	SOHLH1	Osteoblastic tumor cells
EIF3H	0	0.774854	0.973	0.82	0	0	EIF3H	Osteoblastic tumor cells
TSPYL5	0	0.774327	0.654	0.121	0	0	TSPYL5	Osteoblastic tumor cells
CTGF	0	0.770366	0.636	0.189	0	0	CTGF	Osteoblastic tumor cells
COL5A2	0	0.757971	0.885	0.318	0	0	COL5A2	Osteoblastic tumor cells
LOX	0	0.756916	0.622	0.193	0	0	LOX	Osteoblastic tumor cells
CCT3	0	0.755961	0.955	0.733	0	0	CCT3	Osteoblastic tumor cells
DERL1	0	0.750691	0.85	0.53	0	0	DERL1	Osteoblastic tumor cells
FBXW7	0	0.746984	0.7	0.273	0	0	FBXW7	Osteoblastic tumor cells
POSTN	0	0.738251	0.606	0.123	0	0	POSTN	Osteoblastic tumor cells
DDOST	0	0.732127	0.893	0.621	0	0	DDOST	Osteoblastic tumor cells
PRAME	0	0.725029	0.613	0.066	0	0	PRAME	Osteoblastic tumor cells
RASL11B	0	0.724362	0.503	0.04	0	0	RASL11B	Osteoblastic tumor cells
POLR2K	0	0.718071	0.912	0.622	0	0	POLR2K	Osteoblastic tumor cells
DLX5	0	0.716992	0.716	0.242	0	0	DLX5	Osteoblastic tumor cells
CXADR	0	0.715138	0.63	0.169	0	0	CXADR	Osteoblastic tumor cells
HADH	0	0.713592	0.725	0.384	0	0	HADH	Osteoblastic tumor cells
AC245595.1	0	0.709758	0.579	0.109	0	0	AC245595.1	Osteoblastic tumor cells
MMP13	0	0.709644	0.577	0.124	0	0	MMP13	Osteoblastic tumor cells
SSR2	0	0.704565	0.985	0.83	0	0	SSR2	Osteoblastic tumor cells
PHF20L1	0	0.698579	0.844	0.531	0	0	PHF20L1	Osteoblastic tumor cells
NDUFB9	0	0.69645	0.906	0.633	0	0	NDUFB9	Osteoblastic tumor cells
NREP	0	0.689626	0.679	0.233	0	0	NREP	Osteoblastic tumor cells
UFC1	0	0.688881	0.927	0.719	0	0	UFC1	Osteoblastic tumor cells
ARFIP1	0	0.686698	0.681	0.269	0	0	ARFIP1	Osteoblastic tumor cells
LRPAP1	0	0.685874	0.891	0.686	0	0	LRPAP1	Osteoblastic tumor cells
EXOC1	0	0.684236	0.684	0.292	0	0	EXOC1	Osteoblastic tumor cells
ARPC4	0	0.683772	0.928	0.763	0	0	ARPC4	Osteoblastic tumor cells
CBR4	0	0.682124	0.624	0.195	0	0	CBR4	Osteoblastic tumor cells
ST13	0	0.675387	0.951	0.777	0	0	ST13	Osteoblastic tumor cells
DMP1	0	0.674623	0.271	0.054	0	0	DMP1	Osteoblastic tumor cells
WFDC2	0	0.674136	0.437	0.025	0	0	WFDC2	Osteoblastic tumor cells
GPX8	0	0.668577	0.689	0.235	0	0	GPX8	Osteoblastic tumor cells
NEK1	0	0.667752	0.598	0.171	0	0	NEK1	Osteoblastic tumor cells
DNAJB1	0	0.666592	0.917	0.753	0	0	DNAJB1	Osteoblastic tumor cells
TAF1D	0	0.66548	0.868	0.598	0	0	TAF1D	Osteoblastic tumor cells
GAL	0	0.665468	0.531	0.075	0	0	GAL	Osteoblastic tumor cells
GTSF1	0	0.664792	0.62	0.096	0	0	GTSF1	Osteoblastic tumor cells
AASDH	0	0.664358	0.602	0.175	0	0	AASDH	Osteoblastic tumor cells
ACTG1	0	0.663787	0.999	0.993	0	0	ACTG1	Osteoblastic tumor cells
RGS3	0	0.662947	0.721	0.294	0	0	RGS3	Osteoblastic tumor cells
NMU	0	0.660432	0.261	0.036	0	0	NMU	Osteoblastic tumor cells
PRRC2C	0	0.659195	0.964	0.847	0	0	PRRC2C	Osteoblastic tumor cells
ADAMTS6	0	0.657609	0.546	0.14	0	0	ADAMTS6	Osteoblastic tumor cells
CYB5R3	0	0.656198	0.814	0.499	0	0	CYB5R3	Osteoblastic tumor cells
DKK1	0	0.655158	0.34	0.069	0	0	DKK1	Osteoblastic tumor cells
PPIC	0	0.654276	0.849	0.457	0	0	PPIC	Osteoblastic tumor cells
CTSO	0	0.654161	0.581	0.172	0	0	CTSO	Osteoblastic tumor cells
TWIST1	0	0.651151	0.745	0.25	0	0	TWIST1	Osteoblastic tumor cells
SRGAP3	0	0.650348	0.556	0.159	0	0	SRGAP3	Osteoblastic tumor cells
CADM1	0	0.649938	0.825	0.447	0	0	CADM1	Osteoblastic tumor cells
DPT	0	0.649657	0.524	0.152	0	0	DPT	Osteoblastic tumor cells
KRT10	0	0.649035	0.929	0.703	0	0	KRT10	Osteoblastic tumor cells
RBFOX2	0	0.648459	0.685	0.275	0	0	RBFOX2	Osteoblastic tumor cells
DIO2	0	0.646733	0.478	0.119	0	0	DIO2	Osteoblastic tumor cells
MRPS14	0	0.645745	0.756	0.413	0	0	MRPS14	Osteoblastic tumor cells
CD24	0	0.645527	0.671	0.176	0	0	CD24	Osteoblastic tumor cells
HOXD1	0	0.644689	0.429	0.046	0	0	HOXD1	Osteoblastic tumor cells
RPL3	0	0.644606	0.999	0.996	0	0	RPL3	Osteoblastic tumor cells
PAK1	0	0.642926	0.69	0.354	0	0	PAK1	Osteoblastic tumor cells
TUSC3	0	0.642017	0.618	0.158	0	0	TUSC3	Osteoblastic tumor cells
PCOLCE2	0	0.641059	0.64	0.213	0	0	PCOLCE2	Osteoblastic tumor cells
AADAT	0	0.638398	0.494	0.095	0	0	AADAT	Osteoblastic tumor cells
LMCD1	0	0.635551	0.538	0.134	0	0	LMCD1	Osteoblastic tumor cells
MAGED2	0	0.634843	0.842	0.478	0	0	MAGED2	Osteoblastic tumor cells
RNF7	0	0.634085	0.923	0.725	0	0	RNF7	Osteoblastic tumor cells
KALRN	0	0.632731	0.524	0.084	0	0	KALRN	Osteoblastic tumor cells
FOXC1	0	0.631336	0.605	0.184	0	0	FOXC1	Osteoblastic tumor cells
PIGC	0	0.628666	0.668	0.287	0	0	PIGC	Osteoblastic tumor cells
CDH11	0	0.624847	0.716	0.234	0	0	CDH11	Osteoblastic tumor cells
HSBP1	0	0.618792	0.938	0.787	0	0	HSBP1	Osteoblastic tumor cells
LUM	0	0.61873	0.938	0.371	0	0	LUM	Osteoblastic tumor cells
BSG	0	0.618129	0.929	0.755	0	0	BSG	Osteoblastic tumor cells
KDELR3	0	0.615477	0.658	0.26	0	0	KDELR3	Osteoblastic tumor cells
CERCAM	0	0.615268	0.578	0.198	0	0	CERCAM	Osteoblastic tumor cells
RPS3	0	0.613504	0.999	0.996	0	0	RPS3	Osteoblastic tumor cells
UBE2E3	0	0.610092	0.785	0.46	0	0	UBE2E3	Osteoblastic tumor cells
EMC3	0	0.610066	0.806	0.561	0	0	EMC3	Osteoblastic tumor cells
PLS3	0	0.608306	0.705	0.3	0	0	PLS3	Osteoblastic tumor cells
SEMA3E	0	0.600297	0.47	0.059	0	0	SEMA3E	Osteoblastic tumor cells
LAMC1	0	0.599889	0.603	0.193	0	0	LAMC1	Osteoblastic tumor cells
SNRPE	0	0.597679	0.9	0.655	0	0	SNRPE	Osteoblastic tumor cells
ID1	0	0.596831	0.82	0.371	0	0	ID1	Osteoblastic tumor cells
RPL13	0	0.596312	1	1	0	0	RPL13	Osteoblastic tumor cells
RIDA	0	0.596088	0.6	0.232	0	0	RIDA	Osteoblastic tumor cells
PBX1	0	0.594765	0.582	0.18	0	0	PBX1	Osteoblastic tumor cells
DNM3OS	0	0.593522	0.53	0.136	0	0	DNM3OS	Osteoblastic tumor cells
CLOCK	0	0.59297	0.624	0.271	0	0	CLOCK	Osteoblastic tumor cells
FBXO32	0	0.590126	0.519	0.18	0	0	FBXO32	Osteoblastic tumor cells
S100A2	0	0.587847	0.419	0.085	0	0	S100A2	Osteoblastic tumor cells
SMDT1	0	0.587661	0.867	0.666	0	0	SMDT1	Osteoblastic tumor cells
SAMD11	0	0.585416	0.565	0.174	0	0	SAMD11	Osteoblastic tumor cells
RCN3	0	0.58444	0.709	0.361	0	0	RCN3	Osteoblastic tumor cells
LNX1	0	0.584036	0.499	0.086	0	0	LNX1	Osteoblastic tumor cells
DYNC1LI1	0	0.584012	0.716	0.418	0	0	DYNC1LI1	Osteoblastic tumor cells
FKBP14	0	0.583317	0.615	0.27	0	0	FKBP14	Osteoblastic tumor cells
FHL1	0	0.582631	0.562	0.172	0	0	FHL1	Osteoblastic tumor cells
MAP1B	0	0.582213	0.634	0.244	0	0	MAP1B	Osteoblastic tumor cells
ASAP1	0	0.580983	0.764	0.513	0	0	ASAP1	Osteoblastic tumor cells
SFRP4	0	0.577784	0.624	0.147	0	0	SFRP4	Osteoblastic tumor cells
TADA3	0	0.57548	0.716	0.43	0	0	TADA3	Osteoblastic tumor cells
MT-CYB	0	0.575308	0.999	0.996	0	0	MT-CYB	Osteoblastic tumor cells
MT-ATP6	0	0.572916	0.999	0.998	0	0	MT-ATP6	Osteoblastic tumor cells
MYC	0	0.572355	0.662	0.32	0	0	MYC	Osteoblastic tumor cells
ANKRD46	0	0.571524	0.536	0.16	0	0	ANKRD46	Osteoblastic tumor cells
STK3	0	0.568415	0.598	0.241	0	0	STK3	Osteoblastic tumor cells
SH3RF1	0	0.568255	0.514	0.14	0	0	SH3RF1	Osteoblastic tumor cells
PDLIM4	0	0.566936	0.658	0.295	0	0	PDLIM4	Osteoblastic tumor cells
MATN2	0	0.564614	0.489	0.116	0	0	MATN2	Osteoblastic tumor cells
CLMP	0	0.563043	0.574	0.189	0	0	CLMP	Osteoblastic tumor cells
MPST	0	0.562506	0.714	0.443	0	0	MPST	Osteoblastic tumor cells
UBE2QL1	0	0.560838	0.46	0.071	0	0	UBE2QL1	Osteoblastic tumor cells
MYL9	0	0.560703	0.723	0.258	0	0	MYL9	Osteoblastic tumor cells
GUCY1B1	0	0.556118	0.412	0.104	0	0	GUCY1B1	Osteoblastic tumor cells
CRABP2	0	0.554933	0.46	0.095	0	0	CRABP2	Osteoblastic tumor cells
FXYD1	0	0.553562	0.539	0.163	0	0	FXYD1	Osteoblastic tumor cells
SCFD2	0	0.552017	0.501	0.127	0	0	SCFD2	Osteoblastic tumor cells
LARP6	0	0.546819	0.579	0.229	0	0	LARP6	Osteoblastic tumor cells
ENY2	0	0.546381	0.947	0.808	0	0	ENY2	Osteoblastic tumor cells
TRPS1	0	0.545402	0.721	0.468	0	0	TRPS1	Osteoblastic tumor cells
THUMPD3	0	0.544639	0.61	0.299	0	0	THUMPD3	Osteoblastic tumor cells
EID1	0	0.543631	0.951	0.793	0	0	EID1	Osteoblastic tumor cells
EMILIN1	0	0.539138	0.606	0.218	0	0	EMILIN1	Osteoblastic tumor cells
RAF1	0	0.535831	0.644	0.359	0	0	RAF1	Osteoblastic tumor cells
JAGN1	0	0.535522	0.681	0.41	0	0	JAGN1	Osteoblastic tumor cells
ARPC5	0	0.532152	0.973	0.901	0	0	ARPC5	Osteoblastic tumor cells
TMEM192	0	0.532082	0.566	0.238	0	0	TMEM192	Osteoblastic tumor cells
P4HA2	0	0.531326	0.671	0.314	0	0	P4HA2	Osteoblastic tumor cells
FGFBP2	0	0.530422	0.335	0.055	0	0	FGFBP2	Osteoblastic tumor cells
SERPINI1	0	0.528274	0.417	0.105	0	0	SERPINI1	Osteoblastic tumor cells
PRL	0	0.527165	0.37	0.033	0	0	PRL	Osteoblastic tumor cells
CMTM8	0	0.527122	0.485	0.122	0	0	CMTM8	Osteoblastic tumor cells
CREB5	0	0.52495	0.52	0.189	0	0	CREB5	Osteoblastic tumor cells
PHEX	0	0.522622	0.386	0.051	0	0	PHEX	Osteoblastic tumor cells
OLFML3	0	0.522297	0.586	0.22	0	0	OLFML3	Osteoblastic tumor cells
FBLN1	0	0.521532	0.684	0.157	0	0	FBLN1	Osteoblastic tumor cells
QPRT	0	0.519596	0.491	0.101	0	0	QPRT	Osteoblastic tumor cells
AC108134.2	0	0.518411	0.274	0.061	0	0	AC108134.2	Osteoblastic tumor cells
MMP2	0	0.515432	0.757	0.331	0	0	MMP2	Osteoblastic tumor cells
TUBA1A	0	0.514328	0.864	0.677	0	0	TUBA1A	Osteoblastic tumor cells
LTBP1	0	0.514319	0.508	0.168	0	0	LTBP1	Osteoblastic tumor cells
RPL5	0	0.514032	0.998	0.99	0	0	RPL5	Osteoblastic tumor cells
EIF3E	0	0.513414	0.962	0.865	0	0	EIF3E	Osteoblastic tumor cells
REST	0	0.512955	0.645	0.412	0	0	REST	Osteoblastic tumor cells
EFEMP2	0	0.512496	0.607	0.219	0	0	EFEMP2	Osteoblastic tumor cells
THUMPD3-AS1	0	0.511958	0.679	0.473	0	0	THUMPD3-AS1	Osteoblastic tumor cells
GNAI1	0	0.511344	0.587	0.236	0	0	GNAI1	Osteoblastic tumor cells
CREB3L1	0	0.511053	0.627	0.248	0	0	CREB3L1	Osteoblastic tumor cells
PFN2	0	0.509622	0.659	0.267	0	0	PFN2	Osteoblastic tumor cells
BEX3	0	0.509198	0.806	0.458	0	0	BEX3	Osteoblastic tumor cells
PFDN2	0	0.508437	0.903	0.746	0	0	PFDN2	Osteoblastic tumor cells
SETD5	0	0.50678	0.639	0.373	0	0	SETD5	Osteoblastic tumor cells
GABARAPL2	0	0.506754	0.886	0.734	0	0	GABARAPL2	Osteoblastic tumor cells
COL5A1	0	0.506559	0.678	0.271	0	0	COL5A1	Osteoblastic tumor cells
UNC5C	0	0.506531	0.39	0.047	0	0	UNC5C	Osteoblastic tumor cells
SESN3	0	0.506359	0.596	0.353	0	0	SESN3	Osteoblastic tumor cells
ITGB5	0	0.50213	0.679	0.481	0	0	ITGB5	Osteoblastic tumor cells
NXN	0	0.4994	0.49	0.147	0	0	NXN	Osteoblastic tumor cells
COX6C	0	0.499104	0.985	0.91	0	0	COX6C	Osteoblastic tumor cells
SDHC	0	0.49724	0.789	0.587	0	0	SDHC	Osteoblastic tumor cells
SELENBP1	0	0.496312	0.489	0.147	0	0	SELENBP1	Osteoblastic tumor cells
AOC2	0	0.49598	0.371	0.106	0	0	AOC2	Osteoblastic tumor cells
SNAI2	0	0.49553	0.461	0.129	0	0	SNAI2	Osteoblastic tumor cells
NME1	0	0.49196	0.825	0.579	0	0	NME1	Osteoblastic tumor cells
TSTA3	0	0.491762	0.643	0.399	0	0	TSTA3	Osteoblastic tumor cells
DSCR8	0	0.489754	0.442	0.065	0	0	DSCR8	Osteoblastic tumor cells
NEDD9	0	0.489348	0.506	0.208	0	0	NEDD9	Osteoblastic tumor cells
SRSF8	0	0.488909	0.568	0.268	0	0	SRSF8	Osteoblastic tumor cells
BAG2	0	0.484846	0.524	0.239	0	0	BAG2	Osteoblastic tumor cells
EFHD1	0	0.482541	0.453	0.106	0	0	EFHD1	Osteoblastic tumor cells
PDLIM7	0	0.482059	0.601	0.318	0	0	PDLIM7	Osteoblastic tumor cells
THAP12	0	0.481149	0.537	0.263	0	0	THAP12	Osteoblastic tumor cells
NT5C3B	0	0.480739	0.566	0.286	0	0	NT5C3B	Osteoblastic tumor cells
EIF3D	0	0.479323	0.87	0.711	0	0	EIF3D	Osteoblastic tumor cells
FNIP2	0	0.478896	0.704	0.446	0	0	FNIP2	Osteoblastic tumor cells
MRPS21	0	0.478661	0.874	0.681	0	0	MRPS21	Osteoblastic tumor cells
LMO7	0	0.47771	0.596	0.241	0	0	LMO7	Osteoblastic tumor cells
LIMCH1	0	0.477367	0.552	0.194	0	0	LIMCH1	Osteoblastic tumor cells
SQLE	0	0.476304	0.528	0.288	0	0	SQLE	Osteoblastic tumor cells
EBPL	0	0.475709	0.685	0.427	0	0	EBPL	Osteoblastic tumor cells
COX20	0	0.474315	0.726	0.507	0	0	COX20	Osteoblastic tumor cells
TSPAN6	0	0.472942	0.498	0.167	0	0	TSPAN6	Osteoblastic tumor cells
YIPF3	0	0.471098	0.762	0.562	0	0	YIPF3	Osteoblastic tumor cells
RPS7	0	0.467326	1	0.995	0	0	RPS7	Osteoblastic tumor cells
FAT3	0	0.464532	0.481	0.178	0	0	FAT3	Osteoblastic tumor cells
EIF3L	0	0.464507	0.871	0.724	0	0	EIF3L	Osteoblastic tumor cells
RUNX2	0	0.463436	0.726	0.336	0	0	RUNX2	Osteoblastic tumor cells
PRRX1	0	0.462889	0.616	0.231	0	0	PRRX1	Osteoblastic tumor cells
ARL9	0	0.462703	0.392	0.041	0	0	ARL9	Osteoblastic tumor cells
EIF5A	0	0.46242	0.874	0.715	0	0	EIF5A	Osteoblastic tumor cells
LINC00632	0	0.461976	0.376	0.059	0	0	LINC00632	Osteoblastic tumor cells
SHOX2	0	0.461901	0.534	0.216	0	0	SHOX2	Osteoblastic tumor cells
NPTX2	0	0.461088	0.453	0.106	0	0	NPTX2	Osteoblastic tumor cells
FBLN2	0	0.460965	0.449	0.097	0	0	FBLN2	Osteoblastic tumor cells
DDR2	0	0.460747	0.577	0.231	0	0	DDR2	Osteoblastic tumor cells
TSC22D1	0	0.460604	0.762	0.459	0	0	TSC22D1	Osteoblastic tumor cells
RCN1	0	0.46027	0.695	0.403	0	0	RCN1	Osteoblastic tumor cells
MT-CO2	0	0.457708	0.999	0.998	0	0	MT-CO2	Osteoblastic tumor cells
AP002884.1	0	0.457372	0.414	0.173	0	0	AP002884.1	Osteoblastic tumor cells
GNAS	0	0.456585	0.998	0.983	0	0	GNAS	Osteoblastic tumor cells
HMGN5	0	0.456296	0.481	0.201	0	0	HMGN5	Osteoblastic tumor cells
POLR2F	0	0.455881	0.81	0.589	0	0	POLR2F	Osteoblastic tumor cells
COL11A2	0	0.455773	0.499	0.158	0	0	COL11A2	Osteoblastic tumor cells
RPL10A	0	0.454888	0.998	0.981	0	0	RPL10A	Osteoblastic tumor cells
TIMP1	0	0.453351	0.992	0.763	0	0	TIMP1	Osteoblastic tumor cells
BARX1	0	0.4519	0.389	0.032	0	0	BARX1	Osteoblastic tumor cells
PUF60	0	0.451441	0.786	0.586	0	0	PUF60	Osteoblastic tumor cells
CRNDE	0	0.450926	0.609	0.258	0	0	CRNDE	Osteoblastic tumor cells
PIGT	0	0.450922	0.735	0.549	0	0	PIGT	Osteoblastic tumor cells
LINC01116	0	0.450349	0.509	0.194	0	0	LINC01116	Osteoblastic tumor cells
HSP90AB1	0	0.450344	0.998	0.975	0	0	HSP90AB1	Osteoblastic tumor cells
ZHX1	0	0.449359	0.529	0.281	0	0	ZHX1	Osteoblastic tumor cells
ATF7IP2	0	0.447916	0.403	0.179	0	0	ATF7IP2	Osteoblastic tumor cells
GSTM3	0	0.447817	0.698	0.316	0	0	GSTM3	Osteoblastic tumor cells
PSMD4	0	0.44774	0.83	0.655	0	0	PSMD4	Osteoblastic tumor cells
RHOC	0	0.447715	0.91	0.644	0	0	RHOC	Osteoblastic tumor cells
LSAMP	0	0.44601	0.374	0.052	0	0	LSAMP	Osteoblastic tumor cells
BANF1	0	0.445317	0.877	0.712	0	0	BANF1	Osteoblastic tumor cells
HTRA3	0	0.441339	0.445	0.191	0	0	HTRA3	Osteoblastic tumor cells
GSTP1	0	0.441265	0.98	0.912	0	0	GSTP1	Osteoblastic tumor cells
KDM5B	0	0.439834	0.476	0.173	0	0	KDM5B	Osteoblastic tumor cells
SNCAIP	0	0.439829	0.405	0.098	0	0	SNCAIP	Osteoblastic tumor cells
RPL7A	0	0.439675	0.999	0.997	0	0	RPL7A	Osteoblastic tumor cells
AC136616.1	0	0.438169	0.363	0.047	0	0	AC136616.1	Osteoblastic tumor cells
RBX1	0	0.43803	0.944	0.832	0	0	RBX1	Osteoblastic tumor cells
CHORDC1	0	0.436392	0.672	0.503	0	0	CHORDC1	Osteoblastic tumor cells
MKRN2	0	0.436388	0.49	0.206	0	0	MKRN2	Osteoblastic tumor cells
ERRFI1	0	0.435917	0.577	0.299	0	0	ERRFI1	Osteoblastic tumor cells
FXYD6	0	0.434877	0.609	0.334	0	0	FXYD6	Osteoblastic tumor cells
SELENOW	0	0.434423	0.873	0.711	0	0	SELENOW	Osteoblastic tumor cells
LINC01549	0	0.432474	0.41	0.122	0	0	LINC01549	Osteoblastic tumor cells
ETFDH	0	0.432314	0.442	0.162	0	0	ETFDH	Osteoblastic tumor cells
RBM8A	0	0.431908	0.918	0.781	0	0	RBM8A	Osteoblastic tumor cells
STT3B	0	0.430932	0.684	0.507	0	0	STT3B	Osteoblastic tumor cells
AHSA1	0	0.429783	0.758	0.581	0	0	AHSA1	Osteoblastic tumor cells
PHPT1	0	0.42968	0.904	0.73	0	0	PHPT1	Osteoblastic tumor cells
MT-ND4	0	0.427299	0.999	0.997	0	0	MT-ND4	Osteoblastic tumor cells
DNAJA1	0	0.425541	0.97	0.924	0	0	DNAJA1	Osteoblastic tumor cells
NRN1	0	0.423456	0.458	0.138	0	0	NRN1	Osteoblastic tumor cells
MIR181A1HG	0	0.423089	0.491	0.244	0	0	MIR181A1HG	Osteoblastic tumor cells
RGS16	0	0.420358	0.436	0.174	0	0	RGS16	Osteoblastic tumor cells
PYCR1	0	0.419319	0.564	0.267	0	0	PYCR1	Osteoblastic tumor cells
PDCD6IP	0	0.419186	0.677	0.49	0	0	PDCD6IP	Osteoblastic tumor cells
ACP1	0	0.417983	0.754	0.577	0	0	ACP1	Osteoblastic tumor cells
NES	0	0.416948	0.548	0.233	0	0	NES	Osteoblastic tumor cells
PNISR	0	0.416104	0.861	0.734	0	0	PNISR	Osteoblastic tumor cells
SMPD3	0	0.415621	0.368	0.099	0	0	SMPD3	Osteoblastic tumor cells
XRCC6	0	0.41525	0.875	0.739	0	0	XRCC6	Osteoblastic tumor cells
IRX5	0	0.414595	0.414	0.14	0	0	IRX5	Osteoblastic tumor cells
IL11RA	0	0.414206	0.38	0.07	0	0	IL11RA	Osteoblastic tumor cells
GMDS	0	0.414093	0.426	0.203	0	0	GMDS	Osteoblastic tumor cells
ARC	0	0.413875	0.276	0.065	0	0	ARC	Osteoblastic tumor cells
RPS19BP1	0	0.41385	0.853	0.69	0	0	RPS19BP1	Osteoblastic tumor cells
LAMA4	0	0.413438	0.544	0.196	0	0	LAMA4	Osteoblastic tumor cells
ZNF706	0	0.413419	0.912	0.784	0	0	ZNF706	Osteoblastic tumor cells
MLH1	0	0.411212	0.477	0.205	0	0	MLH1	Osteoblastic tumor cells
CBX3	0	0.41078	0.873	0.679	0	0	CBX3	Osteoblastic tumor cells
TMEM59	0	0.409075	0.97	0.877	0	0	TMEM59	Osteoblastic tumor cells
SAMM50	0	0.409041	0.558	0.34	0	0	SAMM50	Osteoblastic tumor cells
YWHAZ	0	0.40809	0.954	0.869	0	0	YWHAZ	Osteoblastic tumor cells
RNF2	0	0.40803	0.491	0.236	0	0	RNF2	Osteoblastic tumor cells
GATB	0	0.407605	0.435	0.173	0	0	GATB	Osteoblastic tumor cells
APEX1	0	0.407244	0.802	0.619	0	0	APEX1	Osteoblastic tumor cells
TSKU	0	0.407102	0.405	0.131	0	0	TSKU	Osteoblastic tumor cells
ADH5	0	0.407081	0.719	0.536	0	0	ADH5	Osteoblastic tumor cells
SNU13	0	0.406989	0.927	0.805	0	0	SNU13	Osteoblastic tumor cells
PODXL2	0	0.401154	0.399	0.126	0	0	PODXL2	Osteoblastic tumor cells
TOMM22	0	0.401074	0.77	0.589	0	0	TOMM22	Osteoblastic tumor cells
APRT	0	0.400603	0.897	0.795	0	0	APRT	Osteoblastic tumor cells
CCS	0	0.400011	0.595	0.407	0	0	CCS	Osteoblastic tumor cells
ENSA	0	0.399822	0.788	0.653	0	0	ENSA	Osteoblastic tumor cells
HOXA10	0	0.39941	0.437	0.175	0	0	HOXA10	Osteoblastic tumor cells
PCAT6	0	0.398651	0.341	0.039	0	0	PCAT6	Osteoblastic tumor cells
ENAH	0	0.398252	0.594	0.272	0	0	ENAH	Osteoblastic tumor cells
RND3	0	0.397056	0.687	0.366	0	0	RND3	Osteoblastic tumor cells
FSCN1	0	0.396648	0.699	0.42	0	0	FSCN1	Osteoblastic tumor cells
CCNB1IP1	0	0.395806	0.542	0.335	0	0	CCNB1IP1	Osteoblastic tumor cells
TNFSF9	0	0.395687	0.357	0.142	0	0	TNFSF9	Osteoblastic tumor cells
RCN2	0	0.395425	0.731	0.504	0	0	RCN2	Osteoblastic tumor cells
CRLF1	0	0.39362	0.299	0.025	0	0	CRLF1	Osteoblastic tumor cells
DBN1	0	0.39257	0.475	0.205	0	0	DBN1	Osteoblastic tumor cells
TBX3	0	0.391568	0.32	0.041	0	0	TBX3	Osteoblastic tumor cells
SULF1	0	0.391534	0.372	0.086	0	0	SULF1	Osteoblastic tumor cells
DCUN1D4	0	0.39074	0.411	0.156	0	0	DCUN1D4	Osteoblastic tumor cells
RAC3	0	0.389966	0.448	0.177	0	0	RAC3	Osteoblastic tumor cells
RBP1	0	0.389389	0.394	0.088	0	0	RBP1	Osteoblastic tumor cells
PSMB5	0	0.388994	0.904	0.655	0	0	PSMB5	Osteoblastic tumor cells
FZD3	0	0.388164	0.371	0.107	0	0	FZD3	Osteoblastic tumor cells
MEX3A	0	0.387588	0.384	0.125	0	0	MEX3A	Osteoblastic tumor cells
CTSF	0	0.386003	0.452	0.228	0	0	CTSF	Osteoblastic tumor cells
NME7	0	0.384042	0.435	0.189	0	0	NME7	Osteoblastic tumor cells
PDPN	0	0.383545	0.427	0.133	0	0	PDPN	Osteoblastic tumor cells
WLS	0	0.383486	0.589	0.351	0	0	WLS	Osteoblastic tumor cells
NUPR1	0	0.383265	0.623	0.281	0	0	NUPR1	Osteoblastic tumor cells
NCAM1	0	0.38318	0.437	0.186	0	0	NCAM1	Osteoblastic tumor cells
ILF2	0	0.38296	0.859	0.656	0	0	ILF2	Osteoblastic tumor cells
SERTAD4-AS1	0	0.382012	0.327	0.053	0	0	SERTAD4-AS1	Osteoblastic tumor cells
TXN2	0	0.381542	0.778	0.61	0	0	TXN2	Osteoblastic tumor cells
RPUSD3	0	0.380615	0.46	0.249	0	0	RPUSD3	Osteoblastic tumor cells
MT-CO3	0	0.379513	1	0.998	0	0	MT-CO3	Osteoblastic tumor cells
TPBG	0	0.377444	0.398	0.14	0	0	TPBG	Osteoblastic tumor cells
RNF212	0	0.376985	0.33	0.029	0	0	RNF212	Osteoblastic tumor cells
P3H4	0	0.376894	0.438	0.186	0	0	P3H4	Osteoblastic tumor cells
EPDR1	0	0.374725	0.507	0.226	0	0	EPDR1	Osteoblastic tumor cells
MSX2	0	0.373974	0.324	0.077	0	0	MSX2	Osteoblastic tumor cells
CSRP2	0	0.373812	0.657	0.251	0	0	CSRP2	Osteoblastic tumor cells
CKAP4	0	0.373791	0.601	0.336	0	0	CKAP4	Osteoblastic tumor cells
RAPGEF2	0	0.373742	0.488	0.238	0	0	RAPGEF2	Osteoblastic tumor cells
MMP23B	0	0.372815	0.329	0.045	0	0	MMP23B	Osteoblastic tumor cells
VPS72	0	0.371847	0.508	0.297	0	0	VPS72	Osteoblastic tumor cells
NMB	0	0.37147	0.451	0.209	0	0	NMB	Osteoblastic tumor cells
IRX2	0	0.36974	0.327	0.057	0	0	IRX2	Osteoblastic tumor cells
CDC42EP1	0	0.368886	0.536	0.296	0	0	CDC42EP1	Osteoblastic tumor cells
TOMM20	0	0.36847	0.914	0.803	0	0	TOMM20	Osteoblastic tumor cells
PLAGL1	0	0.367023	0.425	0.186	0	0	PLAGL1	Osteoblastic tumor cells
INAFM1	0	0.366099	0.457	0.229	0	0	INAFM1	Osteoblastic tumor cells
TMEM98	0	0.365015	0.506	0.217	0	0	TMEM98	Osteoblastic tumor cells
SATB2	0	0.364986	0.513	0.226	0	0	SATB2	Osteoblastic tumor cells
PLCD1	0	0.364479	0.36	0.096	0	0	PLCD1	Osteoblastic tumor cells
CEP135	0	0.364327	0.433	0.194	0	0	CEP135	Osteoblastic tumor cells
BMP4	0	0.363955	0.403	0.17	0	0	BMP4	Osteoblastic tumor cells
STXBP6	0	0.361193	0.378	0.157	0	0	STXBP6	Osteoblastic tumor cells
CCT5	0	0.36097	0.839	0.684	0	0	CCT5	Osteoblastic tumor cells
GRB10	0	0.357929	0.349	0.061	0	0	GRB10	Osteoblastic tumor cells
HNRNPA1	0	0.357822	0.979	0.937	0	0	HNRNPA1	Osteoblastic tumor cells
SAP18	0	0.356771	0.939	0.869	0	0	SAP18	Osteoblastic tumor cells
CCND2	0	0.355938	0.468	0.138	0	0	CCND2	Osteoblastic tumor cells
IGF2BP2	0	0.35426	0.379	0.155	0	0	IGF2BP2	Osteoblastic tumor cells
CRISPLD1	0	0.351954	0.364	0.119	0	0	CRISPLD1	Osteoblastic tumor cells
FSTL1	0	0.351842	0.538	0.207	0	0	FSTL1	Osteoblastic tumor cells
TPST1	0	0.351671	0.487	0.231	0	0	TPST1	Osteoblastic tumor cells
WNT5A	0	0.351155	0.328	0.093	0	0	WNT5A	Osteoblastic tumor cells
RPS5	0	0.350459	0.996	0.985	0	0	RPS5	Osteoblastic tumor cells
TGFB1I1	0	0.350363	0.43	0.169	0	0	TGFB1I1	Osteoblastic tumor cells
MAGEA3	0	0.349915	0.368	0.098	0	0	MAGEA3	Osteoblastic tumor cells
YAP1	0	0.348883	0.371	0.141	0	0	YAP1	Osteoblastic tumor cells
TCEAL2	0	0.348445	0.302	0.029	0	0	TCEAL2	Osteoblastic tumor cells
PRKAB2	0	0.348443	0.379	0.163	0	0	PRKAB2	Osteoblastic tumor cells
PABPC1	0	0.347232	0.989	0.961	0	0	PABPC1	Osteoblastic tumor cells
PRPH	0	0.346351	0.294	0.044	0	0	PRPH	Osteoblastic tumor cells
RPL11	0	0.346301	0.999	0.999	0	0	RPL11	Osteoblastic tumor cells
SEC11A	0	0.344955	0.949	0.842	0	0	SEC11A	Osteoblastic tumor cells
IGFBP5	0	0.34471	0.486	0.131	0	0	IGFBP5	Osteoblastic tumor cells
FOXC2	0	0.344237	0.392	0.133	0	0	FOXC2	Osteoblastic tumor cells
EDF1	0	0.343584	0.965	0.903	0	0	EDF1	Osteoblastic tumor cells
MAGEA1	0	0.343448	0.33	0.052	0	0	MAGEA1	Osteoblastic tumor cells
MYD88	0	0.343393	0.479	0.26	0	0	MYD88	Osteoblastic tumor cells
SMAD9	0	0.342824	0.325	0.099	0	0	SMAD9	Osteoblastic tumor cells
RNF175	0	0.341431	0.259	0.022	0	0	RNF175	Osteoblastic tumor cells
ARHGAP42	0	0.341253	0.339	0.109	0	0	ARHGAP42	Osteoblastic tumor cells
TUBB	0	0.340043	0.946	0.809	0	0	TUBB	Osteoblastic tumor cells
SVIL	0	0.339547	0.382	0.151	0	0	SVIL	Osteoblastic tumor cells
NFIA	0	0.339494	0.462	0.229	0	0	NFIA	Osteoblastic tumor cells
SERBP1	0	0.339473	0.944	0.846	0	0	SERBP1	Osteoblastic tumor cells
FAM69B	0	0.339264	0.327	0.035	0	0	FAM69B	Osteoblastic tumor cells
PTP4A3	0	0.338884	0.366	0.085	0	0	PTP4A3	Osteoblastic tumor cells
FGFR2	0	0.338269	0.324	0.09	0	0	FGFR2	Osteoblastic tumor cells
MAGEA6	0	0.338213	0.343	0.083	0	0	MAGEA6	Osteoblastic tumor cells
IRX3	0	0.337409	0.39	0.139	0	0	IRX3	Osteoblastic tumor cells
LRAT	0	0.336972	0.257	0.011	0	0	LRAT	Osteoblastic tumor cells
RPS18	0	0.33497	1	0.999	0	0	RPS18	Osteoblastic tumor cells
COL6A1	0	0.334936	0.82	0.38	0	0	COL6A1	Osteoblastic tumor cells
MDFI	0	0.333744	0.788	0.314	0	0	MDFI	Osteoblastic tumor cells
HCG11	0	0.331891	0.339	0.116	0	0	HCG11	Osteoblastic tumor cells
LDOC1	0	0.331388	0.328	0.083	0	0	LDOC1	Osteoblastic tumor cells
RPL19	0	0.330586	0.998	0.999	0	0	RPL19	Osteoblastic tumor cells
MAGEA10	0	0.330504	0.335	0.065	0	0	MAGEA10	Osteoblastic tumor cells
GORAB	0	0.330497	0.35	0.15	0	0	GORAB	Osteoblastic tumor cells
OLFML2B	0	0.328957	0.621	0.364	0	0	OLFML2B	Osteoblastic tumor cells
SIX1	0	0.328909	0.309	0.086	0	0	SIX1	Osteoblastic tumor cells
GXYLT2	0	0.328347	0.395	0.166	0	0	GXYLT2	Osteoblastic tumor cells
SYTL2	0	0.328007	0.378	0.161	0	0	SYTL2	Osteoblastic tumor cells
INHBA	0	0.327059	0.44	0.169	0	0	INHBA	Osteoblastic tumor cells
RPL9	0	0.326312	0.999	0.998	0	0	RPL9	Osteoblastic tumor cells
RPL18	0	0.325288	1	0.997	0	0	RPL18	Osteoblastic tumor cells
KCNG1	0	0.324523	0.301	0.087	0	0	KCNG1	Osteoblastic tumor cells
CPXM1	0	0.324171	0.331	0.071	0	0	CPXM1	Osteoblastic tumor cells
FOXD1	0	0.323682	0.353	0.14	0	0	FOXD1	Osteoblastic tumor cells
CLU	0	0.323356	0.413	0.14	0	0	CLU	Osteoblastic tumor cells
SOX11	0	0.321389	0.281	0.028	0	0	SOX11	Osteoblastic tumor cells
LRRC17	0	0.32115	0.327	0.13	0	0	LRRC17	Osteoblastic tumor cells
INSC	0	0.320249	0.379	0.15	0	0	INSC	Osteoblastic tumor cells
RPL7	0	0.319518	0.996	0.98	0	0	RPL7	Osteoblastic tumor cells
EEF1D	0	0.319182	0.987	0.965	0	0	EEF1D	Osteoblastic tumor cells
RPL12	0	0.319109	0.998	0.997	0	0	RPL12	Osteoblastic tumor cells
SEMA3A	0	0.313381	0.302	0.077	0	0	SEMA3A	Osteoblastic tumor cells
C1orf53	0	0.313215	0.321	0.11	0	0	C1orf53	Osteoblastic tumor cells
SERPING1	0	0.313122	0.596	0.291	0	0	SERPING1	Osteoblastic tumor cells
SYDE2	0	0.312495	0.286	0.079	0	0	SYDE2	Osteoblastic tumor cells
CDC42EP5	0	0.310546	0.401	0.173	0	0	CDC42EP5	Osteoblastic tumor cells
CCND1	0	0.309707	0.655	0.367	0	0	CCND1	Osteoblastic tumor cells
BMP2	0	0.309633	0.395	0.163	0	0	BMP2	Osteoblastic tumor cells
TSPAN13	0	0.309416	0.365	0.126	0	0	TSPAN13	Osteoblastic tumor cells
LDHB	0	0.307691	0.947	0.779	0	0	LDHB	Osteoblastic tumor cells
NDUFS5	0	0.304893	0.969	0.885	0	0	NDUFS5	Osteoblastic tumor cells
SP7	0	0.303702	0.462	0.206	0	0	SP7	Osteoblastic tumor cells
ZFHX4	0	0.303408	0.59	0.256	0	0	ZFHX4	Osteoblastic tumor cells
CACNA1A	0	0.301538	0.284	0.073	0	0	CACNA1A	Osteoblastic tumor cells
ETV1	0	0.300572	0.282	0.049	0	0	ETV1	Osteoblastic tumor cells
RPL23	0	0.297308	0.992	0.977	0	0	RPL23	Osteoblastic tumor cells
COL13A1	0	0.29694	0.277	0.08	0	0	COL13A1	Osteoblastic tumor cells
TPM1	0	0.296762	0.799	0.432	0	0	TPM1	Osteoblastic tumor cells
SPP1	0	0.296544	0.977	0.681	0	0	SPP1	Osteoblastic tumor cells
NIPAL2	0	0.295533	0.3	0.093	0	0	NIPAL2	Osteoblastic tumor cells
LRP4	0	0.292954	0.289	0.088	0	0	LRP4	Osteoblastic tumor cells
GLI3	0	0.29111	0.303	0.112	0	0	GLI3	Osteoblastic tumor cells
OSR2	0	0.289425	0.256	0.077	0	0	OSR2	Osteoblastic tumor cells
BMP7	0	0.287724	0.293	0.096	0	0	BMP7	Osteoblastic tumor cells
SSTR2	0	0.287522	0.255	0.066	0	0	SSTR2	Osteoblastic tumor cells
EGFL7	0	0.284717	0.475	0.143	0	0	EGFL7	Osteoblastic tumor cells
DLX4	0	0.284578	0.353	0.128	0	0	DLX4	Osteoblastic tumor cells
STMN1	0	0.284025	0.917	0.646	0	0	STMN1	Osteoblastic tumor cells
COL6A2	0	0.283028	0.85	0.364	0	0	COL6A2	Osteoblastic tumor cells
COL9A3	0	0.282722	0.377	0.065	0	0	COL9A3	Osteoblastic tumor cells
NAV3	0	0.281672	0.275	0.083	0	0	NAV3	Osteoblastic tumor cells
CMBL	0	0.279652	0.3	0.098	0	0	CMBL	Osteoblastic tumor cells
RPL4	0	0.279473	0.989	0.959	0	0	RPL4	Osteoblastic tumor cells
PTGES	0	0.278523	0.368	0.136	0	0	PTGES	Osteoblastic tumor cells
ARMH4	0	0.275991	0.274	0.065	0	0	ARMH4	Osteoblastic tumor cells
KLF5	0	0.273816	0.257	0.085	0	0	KLF5	Osteoblastic tumor cells
LINC00221	0	0.270463	0.323	0.081	0	0	LINC00221	Osteoblastic tumor cells
RPL18A	0	0.27026	0.999	0.997	0	0	RPL18A	Osteoblastic tumor cells
EFNB2	0	0.268143	0.298	0.085	0	0	EFNB2	Osteoblastic tumor cells
APCDD1	0	0.267403	0.432	0.187	0	0	APCDD1	Osteoblastic tumor cells
RBMS3	0	0.266916	0.278	0.081	0	0	RBMS3	Osteoblastic tumor cells
DYNLL1	0	0.265525	0.992	0.964	0	0	DYNLL1	Osteoblastic tumor cells
TPM2	0	0.263651	0.775	0.33	0	0	TPM2	Osteoblastic tumor cells
TMEM131L	0	0.262864	0.278	0.075	0	0	TMEM131L	Osteoblastic tumor cells
ASS1	0	0.262372	0.26	0.065	0	0	ASS1	Osteoblastic tumor cells
HOPX	0	0.259299	0.291	0.079	0	0	HOPX	Osteoblastic tumor cells
DPEP1	0	0.257556	0.345	0.057	0	0	DPEP1	Osteoblastic tumor cells
PERP	0	0.255644	0.263	0.05	0	0	PERP	Osteoblastic tumor cells
SNHG18	0	0.255194	0.287	0.087	0	0	SNHG18	Osteoblastic tumor cells
TSHZ2	0	0.250644	0.252	0.043	0	0	TSHZ2	Osteoblastic tumor cells
COL9A2	0	0.250212	0.26	0.065	0	0	COL9A2	Osteoblastic tumor cells
BLOC1S4	1.20761e-307	0.343256	0.466	0.264	2.80044e-303	0	BLOC1S4	Osteoblastic tumor cells
TMEM9	2.92139e-307	0.368854	0.51	0.309	6.77471e-303	0	TMEM9	Osteoblastic tumor cells
ANTXR1	1.35082e-306	0.331774	0.452	0.23	3.13254e-302	0	ANTXR1	Osteoblastic tumor cells
BAG3	3.06143e-304	0.489393	0.573	0.36	7.09947e-300	0	BAG3	Osteoblastic tumor cells
GCSH	1.32868e-303	0.370427	0.554	0.364	3.0812e-299	0	GCSH	Osteoblastic tumor cells
TEAD2	7.5396e-303	0.27146	0.325	0.135	1.74843e-298	0	TEAD2	Osteoblastic tumor cells
METTL18	8.38566e-302	0.252969	0.273	0.101	1.94464e-297	0	METTL18	Osteoblastic tumor cells
SSBP4	6.47017e-301	0.382512	0.635	0.46	1.50043e-296	0	SSBP4	Osteoblastic tumor cells
ARL4D	2.17011e-300	0.390563	0.438	0.219	5.03248e-296	0	ARL4D	Osteoblastic tumor cells
EEF2	8.89336e-299	0.329234	0.961	0.93	2.06237e-294	0	EEF2	Osteoblastic tumor cells
ARF4	1.25498e-294	0.326833	0.864	0.729	2.91029e-290	0	ARF4	Osteoblastic tumor cells
LAMB1	7.29316e-292	0.26116	0.367	0.158	1.69128e-287	0	LAMB1	Osteoblastic tumor cells
NUCKS1	3.95751e-290	0.311862	0.914	0.786	9.17748e-286	0	NUCKS1	Osteoblastic tumor cells
PHB	5.96473e-290	0.352793	0.819	0.662	1.38322e-285	0	PHB	Osteoblastic tumor cells
DGKH	7.207e-290	0.351805	0.416	0.214	1.6713e-285	0	DGKH	Osteoblastic tumor cells
AKAP12	3.13934e-288	0.340381	0.352	0.151	7.28012e-284	0	AKAP12	Osteoblastic tumor cells
FAM43A	1.02685e-287	0.363534	0.364	0.167	2.38127e-283	0	FAM43A	Osteoblastic tumor cells
DCTN3	3.081e-287	0.339922	0.767	0.622	7.14485e-283	0	DCTN3	Osteoblastic tumor cells
SLC25A32	5.48301e-287	0.329728	0.392	0.199	1.27151e-282	0	SLC25A32	Osteoblastic tumor cells
TMEM132A	6.30268e-286	0.293992	0.319	0.139	1.46159e-281	0	TMEM132A	Osteoblastic tumor cells
RSF1	7.08888e-285	0.367297	0.704	0.55	1.64391e-280	0	RSF1	Osteoblastic tumor cells
CNBP	2.78279e-284	0.324935	0.882	0.795	6.45328e-280	0	CNBP	Osteoblastic tumor cells
OCIAD2	4.99222e-284	0.304044	0.53	0.306	1.1577e-279	0	OCIAD2	Osteoblastic tumor cells
ANGPT1	7.67807e-284	0.314809	0.383	0.177	1.78055e-279	0	ANGPT1	Osteoblastic tumor cells
PCDH9	1.06915e-283	0.301467	0.376	0.168	2.47937e-279	0	PCDH9	Osteoblastic tumor cells
TRIB2	3.01792e-283	0.250965	0.281	0.107	6.99855e-279	0	TRIB2	Osteoblastic tumor cells
NSMCE2	1.28662e-282	0.332285	0.498	0.309	2.98366e-278	0	NSMCE2	Osteoblastic tumor cells
HDDC2	1.00232e-281	0.34495	0.588	0.403	2.32439e-277	0	HDDC2	Osteoblastic tumor cells
LOXL2	3.63571e-280	0.259967	0.318	0.129	8.4312e-276	0	LOXL2	Osteoblastic tumor cells
TERF2IP	2.21905e-279	0.328876	0.721	0.582	5.14598e-275	0	TERF2IP	Osteoblastic tumor cells
PRR5	3.19848e-279	0.265556	0.372	0.167	7.41727e-275	0	PRR5	Osteoblastic tumor cells
PSMD7	1.231e-278	0.349472	0.791	0.669	2.85468e-274	0	PSMD7	Osteoblastic tumor cells
ZNF593	1.18381e-276	0.358823	0.601	0.422	2.74525e-272	0	ZNF593	Osteoblastic tumor cells
ANGPTL2	7.85359e-276	0.261789	0.302	0.119	1.82125e-271	0	ANGPTL2	Osteoblastic tumor cells
RRBP1	8.06577e-275	0.302232	0.798	0.612	1.87045e-270	0	RRBP1	Osteoblastic tumor cells
NDNF	1.36238e-274	0.258961	0.259	0.094	3.15937e-270	0	NDNF	Osteoblastic tumor cells
RAB23	2.40602e-272	0.299903	0.29	0.12	5.57955e-268	0	RAB23	Osteoblastic tumor cells
DESI2	3.24222e-272	0.351533	0.515	0.333	7.5187e-268	0	DESI2	Osteoblastic tumor cells
JUN	1.33671e-271	0.417412	0.924	0.828	3.09982e-267	0	JUN	Osteoblastic tumor cells
ERH	2.45817e-271	0.290358	0.911	0.776	5.70049e-267	0	ERH	Osteoblastic tumor cells
GLG1	3.96608e-271	0.354445	0.651	0.492	9.19733e-267	0	GLG1	Osteoblastic tumor cells
B3GALNT1	4.66073e-271	0.281243	0.304	0.13	1.08082e-266	0	B3GALNT1	Osteoblastic tumor cells
SRPX	1.74053e-270	0.257938	0.308	0.121	4.0363e-266	0	SRPX	Osteoblastic tumor cells
MRPL3	1.43109e-267	0.363452	0.649	0.495	3.31871e-263	0	MRPL3	Osteoblastic tumor cells
PMF1	3.2703e-266	0.357127	0.635	0.467	7.58383e-262	0	PMF1	Osteoblastic tumor cells
SOX9	7.21712e-265	0.250673	0.324	0.137	1.67365e-260	0	SOX9	Osteoblastic tumor cells
HACD3	8.82702e-265	0.297008	0.671	0.452	2.04699e-260	0	HACD3	Osteoblastic tumor cells
BAMBI	2.10683e-264	0.263641	0.554	0.309	4.88575e-260	0	BAMBI	Osteoblastic tumor cells
HOXC9	2.27264e-262	0.25711	0.287	0.119	5.27026e-258	0	HOXC9	Osteoblastic tumor cells
TMED10	2.73321e-262	0.351988	0.854	0.748	6.3383e-258	0	TMED10	Osteoblastic tumor cells
CRELD1	2.60968e-261	0.331851	0.399	0.214	6.05185e-257	0	CRELD1	Osteoblastic tumor cells
CSNK1E	3.12861e-261	0.342182	0.544	0.365	7.25524e-257	0	CSNK1E	Osteoblastic tumor cells
MAGED1	3.40215e-261	0.310761	0.513	0.302	7.88958e-257	0	MAGED1	Osteoblastic tumor cells
TRIR	2.71156e-259	0.298699	0.909	0.849	6.28811e-255	0	TRIR	Osteoblastic tumor cells
DNAJC15	5.67568e-259	0.346977	0.766	0.637	1.31619e-254	0	DNAJC15	Osteoblastic tumor cells
ENPP1	5.33557e-258	0.331338	0.303	0.12	1.23732e-253	0	ENPP1	Osteoblastic tumor cells
COA4	1.22443e-255	0.339282	0.682	0.528	2.83945e-251	0	COA4	Osteoblastic tumor cells
LEF1	2.52283e-254	0.272779	0.331	0.15	5.85044e-250	0	LEF1	Osteoblastic tumor cells
CD55	2.56263e-254	0.277352	0.622	0.42	5.94275e-250	0	CD55	Osteoblastic tumor cells
ACAA1	4.08685e-254	0.346094	0.602	0.445	9.47739e-250	0	ACAA1	Osteoblastic tumor cells
EIF3I	9.25652e-252	0.311854	0.828	0.705	2.14659e-247	0	EIF3I	Osteoblastic tumor cells
CDKN1C	1.24144e-250	0.32253	0.466	0.255	2.8789e-246	0	CDKN1C	Osteoblastic tumor cells
UAP1	1.77706e-250	0.345531	0.531	0.345	4.12101e-246	0	UAP1	Osteoblastic tumor cells
BMP1	1.49438e-249	0.291806	0.415	0.225	3.46546e-245	0	BMP1	Osteoblastic tumor cells
MEF2A	1.10449e-248	0.376757	0.68	0.529	2.56132e-244	0	MEF2A	Osteoblastic tumor cells
PPP3CA	1.81923e-248	0.37267	0.608	0.449	4.2188e-244	0	PPP3CA	Osteoblastic tumor cells
PCDH7	1.03131e-247	0.280962	0.301	0.13	2.3916e-243	0	PCDH7	Osteoblastic tumor cells
LUC7L3	1.00737e-246	0.347049	0.792	0.664	2.3361e-242	0	LUC7L3	Osteoblastic tumor cells
BZW2	2.7433e-246	0.322304	0.564	0.379	6.36172e-242	0	BZW2	Osteoblastic tumor cells
PLK2	1.24364e-244	0.313784	0.385	0.192	2.88401e-240	0	PLK2	Osteoblastic tumor cells
APP	7.5476e-244	0.272152	0.757	0.583	1.75029e-239	0	APP	Osteoblastic tumor cells
LMAN1	1.31491e-242	0.319992	0.808	0.649	3.04927e-238	0	LMAN1	Osteoblastic tumor cells
NUCB2	2.88507e-241	0.313188	0.722	0.527	6.69048e-237	0	NUCB2	Osteoblastic tumor cells
WDYHV1	7.24501e-241	0.28171	0.358	0.185	1.68012e-236	0	WDYHV1	Osteoblastic tumor cells
CTTN	1.41939e-240	0.2997	0.427	0.244	3.29157e-236	0	CTTN	Osteoblastic tumor cells
CIRBP	9.97159e-239	0.327577	0.852	0.783	2.31241e-234	0	CIRBP	Osteoblastic tumor cells
HIST3H2A	7.95298e-238	0.296692	0.388	0.203	1.8443e-233	0	HIST3H2A	Osteoblastic tumor cells
H2AFY2	9.90051e-238	0.287813	0.372	0.198	2.29593e-233	0	H2AFY2	Osteoblastic tumor cells
ATP1B1	8.41166e-237	0.46383	0.684	0.521	1.95066e-232	0	ATP1B1	Osteoblastic tumor cells
EIF3F	1.41104e-236	0.293495	0.862	0.784	3.27221e-232	0	EIF3F	Osteoblastic tumor cells
PRDX2	4.74056e-234	0.266206	0.8	0.599	1.09934e-229	0	PRDX2	Osteoblastic tumor cells
B4GALT3	7.26604e-234	0.31123	0.458	0.287	1.68499e-229	0	B4GALT3	Osteoblastic tumor cells
MED10	8.8427e-234	0.325727	0.652	0.504	2.05062e-229	0	MED10	Osteoblastic tumor cells
HSPB7	8.56544e-233	0.277941	0.295	0.131	1.98632e-228	0	HSPB7	Osteoblastic tumor cells
CDC34	1.50092e-232	0.327047	0.505	0.342	3.48063e-228	0	CDC34	Osteoblastic tumor cells
MED8	3.52726e-231	0.339157	0.566	0.418	8.17971e-227	0	MED8	Osteoblastic tumor cells
OGG1	2.63538e-230	0.278873	0.338	0.171	6.11146e-226	0	OGG1	Osteoblastic tumor cells
DCXR	5.40552e-230	0.323649	0.684	0.527	1.25354e-225	0	DCXR	Osteoblastic tumor cells
PDIA6	1.68988e-229	0.368454	0.911	0.811	3.91884e-225	0	PDIA6	Osteoblastic tumor cells
MRPL13	3.44362e-229	0.318174	0.688	0.541	7.98574e-225	0	MRPL13	Osteoblastic tumor cells
CTDSPL	1.56901e-228	0.295555	0.383	0.211	3.63853e-224	0	CTDSPL	Osteoblastic tumor cells
CHPF	3.85068e-228	0.267697	0.332	0.165	8.92974e-224	0	CHPF	Osteoblastic tumor cells
MIEN1	5.67901e-228	0.339996	0.632	0.502	1.31696e-223	0	MIEN1	Osteoblastic tumor cells
ARMCX3	9.76667e-227	0.323045	0.625	0.47	2.26489e-222	0	ARMCX3	Osteoblastic tumor cells
NME4	7.32002e-226	0.327653	0.649	0.493	1.69751e-221	0	NME4	Osteoblastic tumor cells
EMC10	2.70715e-224	0.326906	0.614	0.473	6.27788e-220	0	EMC10	Osteoblastic tumor cells
DLX3	7.33599e-224	0.259817	0.302	0.138	1.70122e-219	0	DLX3	Osteoblastic tumor cells
SRSF11	1.86446e-223	0.286662	0.857	0.737	4.32369e-219	0	SRSF11	Osteoblastic tumor cells
OXSR1	5.75298e-221	0.30386	0.463	0.288	1.33412e-216	0	OXSR1	Osteoblastic tumor cells
NET1	2.69501e-220	0.280866	0.319	0.157	6.24973e-216	0	NET1	Osteoblastic tumor cells
VHL	1.71831e-219	0.280226	0.38	0.21	3.98475e-215	0	VHL	Osteoblastic tumor cells
VPS25	3.63627e-218	0.328913	0.568	0.419	8.43252e-214	0	VPS25	Osteoblastic tumor cells
CCT7	9.33676e-218	0.321039	0.763	0.637	2.16519e-213	0	CCT7	Osteoblastic tumor cells
BLZF1	1.82303e-217	0.286685	0.39	0.222	4.22762e-213	0	BLZF1	Osteoblastic tumor cells
NDUFB4	6.30713e-217	0.281105	0.868	0.778	1.46262e-212	0	NDUFB4	Osteoblastic tumor cells
TMCO1	1.07414e-216	0.270956	0.793	0.648	2.49093e-212	0	TMCO1	Osteoblastic tumor cells
NDUFA8	7.41182e-215	0.306538	0.703	0.561	1.7188e-210	0	NDUFA8	Osteoblastic tumor cells
HIST1H2AC	1.01807e-214	0.285447	0.498	0.302	2.3609e-210	0	HIST1H2AC	Osteoblastic tumor cells
CHST12	2.52805e-214	0.267302	0.483	0.303	5.86254e-210	0	CHST12	Osteoblastic tumor cells
MLF1	3.00698e-214	0.263958	0.392	0.218	6.97318e-210	0	MLF1	Osteoblastic tumor cells
NBL1	3.54067e-214	0.334354	0.426	0.237	8.21082e-210	0	NBL1	Osteoblastic tumor cells
MRPS11	2.34808e-213	0.309362	0.585	0.441	5.44521e-209	0	MRPS11	Osteoblastic tumor cells
HSPH1	3.35027e-213	0.286692	0.839	0.733	7.76927e-209	0	HSPH1	Osteoblastic tumor cells
CSNK2B	8.07552e-212	0.283065	0.829	0.727	1.87271e-207	0	CSNK2B	Osteoblastic tumor cells
PPP1R14B	8.96429e-212	0.256065	0.897	0.733	2.07882e-207	0	PPP1R14B	Osteoblastic tumor cells
HILPDA	1.74975e-211	0.350826	0.377	0.208	4.05766e-207	0	HILPDA	Osteoblastic tumor cells
ALDH7A1	1.89517e-211	0.310815	0.42	0.262	4.39491e-207	0	ALDH7A1	Osteoblastic tumor cells
SMCO4	3.35778e-211	0.321421	0.551	0.401	7.78668e-207	0	SMCO4	Osteoblastic tumor cells
UTP23	4.23959e-210	0.298494	0.45	0.287	9.83161e-206	0	UTP23	Osteoblastic tumor cells
OTUD7B	7.29379e-209	0.281043	0.343	0.18	1.69143e-204	0	OTUD7B	Osteoblastic tumor cells
SMIM10	9.15077e-209	0.287576	0.321	0.163	2.12206e-204	0	SMIM10	Osteoblastic tumor cells
PRMT1	4.08913e-207	0.305027	0.724	0.594	9.48268e-203	0	PRMT1	Osteoblastic tumor cells
CD320	2.4167e-206	0.295998	0.532	0.349	5.60434e-202	0	CD320	Osteoblastic tumor cells
PSMB7	4.64431e-206	0.294849	0.766	0.647	1.07702e-201	0	PSMB7	Osteoblastic tumor cells
SNHG7	1.44376e-205	0.304937	0.643	0.48	3.34807e-201	0	SNHG7	Osteoblastic tumor cells
FDFT1	2.26385e-204	0.34286	0.504	0.347	5.24987e-200	0	FDFT1	Osteoblastic tumor cells
DAP	7.36761e-204	0.323519	0.578	0.431	1.70855e-199	0	DAP	Osteoblastic tumor cells
TUSC1	2.24916e-201	0.255295	0.361	0.197	5.2158e-197	0	TUSC1	Osteoblastic tumor cells
MPLKIP	3.87209e-201	0.294637	0.637	0.501	8.97937e-197	0	MPLKIP	Osteoblastic tumor cells
ZNF428	4.54091e-201	0.290049	0.638	0.499	1.05304e-196	0	ZNF428	Osteoblastic tumor cells
UTP3	6.90885e-201	0.308925	0.432	0.277	1.60216e-196	0	UTP3	Osteoblastic tumor cells
CMTM6	9.98489e-201	0.281965	0.828	0.753	2.3155e-196	0	CMTM6	Osteoblastic tumor cells
SLC25A37	1.48476e-199	0.253458	0.537	0.362	3.44316e-195	0	SLC25A37	Osteoblastic tumor cells
CWC15	8.73301e-198	0.295937	0.678	0.569	2.02518e-193	0	CWC15	Osteoblastic tumor cells
COPB2	2.66767e-197	0.310146	0.666	0.554	6.18632e-193	0	COPB2	Osteoblastic tumor cells
PTOV1	3.86639e-197	0.303669	0.555	0.408	8.96616e-193	0	PTOV1	Osteoblastic tumor cells
SOCS1	2.67748e-196	0.31177	0.409	0.238	6.20907e-192	0	SOCS1	Osteoblastic tumor cells
HDGF	6.67214e-196	0.257263	0.734	0.579	1.54727e-191	0	HDGF	Osteoblastic tumor cells
TRAPPC2L	1.6874e-195	0.303798	0.651	0.535	3.91309e-191	0	TRAPPC2L	Osteoblastic tumor cells
MANF	3.35882e-195	0.332532	0.736	0.609	7.7891e-191	0	MANF	Osteoblastic tumor cells
BDH2	3.99583e-193	0.265665	0.392	0.233	9.26634e-189	0	BDH2	Osteoblastic tumor cells
SF3B6	1.00329e-191	0.262893	0.867	0.769	2.32663e-187	0	SF3B6	Osteoblastic tumor cells
TIMM13	1.19133e-191	0.272984	0.79	0.647	2.76268e-187	0	TIMM13	Osteoblastic tumor cells
RAD21	4.31035e-190	0.255589	0.734	0.585	9.99571e-186	0	RAD21	Osteoblastic tumor cells
ISYNA1	5.11887e-190	0.25898	0.327	0.17	1.18707e-185	0	ISYNA1	Osteoblastic tumor cells
GPAA1	1.1131e-189	0.327968	0.618	0.497	2.58129e-185	0	GPAA1	Osteoblastic tumor cells
RBMX	4.30617e-189	0.285007	0.717	0.608	9.98601e-185	0	RBMX	Osteoblastic tumor cells
RSPRY1	5.92031e-189	0.289156	0.384	0.233	1.37292e-184	0	RSPRY1	Osteoblastic tumor cells
TMEM106B	2.43324e-188	0.294415	0.525	0.383	5.64268e-184	0	TMEM106B	Osteoblastic tumor cells
CCT6A	8.57918e-188	0.263186	0.798	0.679	1.98951e-183	0	CCT6A	Osteoblastic tumor cells
SINHCAF	2.92112e-187	0.290224	0.475	0.325	6.77408e-183	0	SINHCAF	Osteoblastic tumor cells
ELP5	1.274e-186	0.295595	0.484	0.339	2.95441e-182	0	ELP5	Osteoblastic tumor cells
MAP1LC3A	2.14714e-185	0.271703	0.487	0.318	4.97923e-181	0	MAP1LC3A	Osteoblastic tumor cells
SPATS2	7.72893e-185	0.303285	0.461	0.316	1.79234e-180	0	SPATS2	Osteoblastic tumor cells
TMED4	1.44729e-184	0.311815	0.62	0.507	3.35627e-180	0	TMED4	Osteoblastic tumor cells
RYK	9.49937e-184	0.278276	0.445	0.289	2.2029e-179	0	RYK	Osteoblastic tumor cells
C9orf3	4.28194e-183	0.25685	0.37	0.207	9.92981e-179	0	C9orf3	Osteoblastic tumor cells
NUTF2	5.22735e-181	0.293131	0.621	0.508	1.21222e-176	0	NUTF2	Osteoblastic tumor cells
RAB30-AS1	1.47765e-179	0.277141	0.366	0.219	3.42666e-175	0	RAB30-AS1	Osteoblastic tumor cells
BNIP3	4.52736e-175	0.388511	0.575	0.426	1.04989e-170	0	BNIP3	Osteoblastic tumor cells
ARFGAP3	4.76352e-175	0.27873	0.596	0.463	1.10466e-170	0	ARFGAP3	Osteoblastic tumor cells
TFDP2	8.42569e-175	0.274609	0.462	0.312	1.95392e-170	0	TFDP2	Osteoblastic tumor cells
SUCO	1.44739e-174	0.295215	0.442	0.296	3.35649e-170	0	SUCO	Osteoblastic tumor cells
OAF	2.54134e-173	0.261197	0.414	0.257	5.89337e-169	0	OAF	Osteoblastic tumor cells
ESD	2.71752e-173	0.286574	0.68	0.582	6.30193e-169	0	ESD	Osteoblastic tumor cells
FKBP8	7.36921e-173	0.263067	0.774	0.718	1.70892e-168	0	FKBP8	Osteoblastic tumor cells
NCS1	1.53746e-172	0.272858	0.412	0.263	3.56536e-168	0	NCS1	Osteoblastic tumor cells
CCDC28B	1.79469e-172	0.265668	0.386	0.242	4.16187e-168	0	CCDC28B	Osteoblastic tumor cells
UVRAG	5.73565e-172	0.25008	0.358	0.207	1.3301e-167	0	UVRAG	Osteoblastic tumor cells
CEP57	6.91931e-171	0.283847	0.51	0.373	1.60459e-166	0	CEP57	Osteoblastic tumor cells
ERGIC3	1.76944e-170	0.27409	0.698	0.582	4.10334e-166	0	ERGIC3	Osteoblastic tumor cells
UQCC3	6.15293e-170	0.285023	0.528	0.396	1.42686e-165	0	UQCC3	Osteoblastic tumor cells
IER5L	2.30391e-169	0.299735	0.642	0.494	5.34277e-165	0	IER5L	Osteoblastic tumor cells
PAM	3.21091e-166	0.257928	0.351	0.21	7.44611e-162	0	PAM	Osteoblastic tumor cells
VAMP4	1.59385e-164	0.254948	0.352	0.211	3.69614e-160	0	VAMP4	Osteoblastic tumor cells
STOML2	8.99906e-163	0.262603	0.683	0.566	2.08688e-158	0	STOML2	Osteoblastic tumor cells
PIGM	4.95444e-162	0.256446	0.302	0.167	1.14894e-157	0	PIGM	Osteoblastic tumor cells
KLHL20	5.992e-161	0.250135	0.338	0.198	1.38954e-156	0	KLHL20	Osteoblastic tumor cells
TUBB2A	6.25668e-161	0.283927	0.524	0.37	1.45092e-156	0	TUBB2A	Osteoblastic tumor cells
NDUFS2	2.16953e-160	0.270037	0.729	0.628	5.03114e-156	0	NDUFS2	Osteoblastic tumor cells
RAB4A	5.45746e-159	0.280946	0.54	0.429	1.26558e-154	0	RAB4A	Osteoblastic tumor cells
RBM25	5.07287e-158	0.257259	0.795	0.704	1.1764e-153	0	RBM25	Osteoblastic tumor cells
POLR3D	8.79892e-158	0.260782	0.385	0.251	2.04047e-153	0	POLR3D	Osteoblastic tumor cells
PRDX5	1.34274e-156	0.256034	0.863	0.809	3.11381e-152	0	PRDX5	Osteoblastic tumor cells
TCEAL9	2.65263e-154	0.275698	0.622	0.478	6.15144e-150	0	TCEAL9	Osteoblastic tumor cells
PDHA1	2.89618e-152	0.252473	0.602	0.473	6.71624e-148	0	PDHA1	Osteoblastic tumor cells
SDC4	9.74846e-152	0.319138	0.444	0.313	2.26067e-147	0	SDC4	Osteoblastic tumor cells
POLR2G	1.333e-150	0.273521	0.629	0.528	3.09123e-146	0	POLR2G	Osteoblastic tumor cells
CFDP1	2.88563e-150	0.261799	0.585	0.473	6.69177e-146	0	CFDP1	Osteoblastic tumor cells
ALCAM	1.56718e-149	0.303338	0.474	0.329	3.63429e-145	0	ALCAM	Osteoblastic tumor cells
MYDGF	1.57851e-149	0.268094	0.847	0.75	3.66057e-145	0	MYDGF	Osteoblastic tumor cells
TMEM167A	1.43919e-148	0.256159	0.751	0.669	3.33749e-144	0	TMEM167A	Osteoblastic tumor cells
SRPRB	4.31053e-148	0.279738	0.538	0.427	9.99611e-144	0	SRPRB	Osteoblastic tumor cells
PAFAH1B3	6.7663e-148	0.25106	0.442	0.305	1.56911e-143	0	PAFAH1B3	Osteoblastic tumor cells
TATDN1	3.29052e-147	0.271269	0.498	0.379	7.63072e-143	0	TATDN1	Osteoblastic tumor cells
ATF3	3.70081e-146	0.441678	0.723	0.61	8.58217e-142	0	ATF3	Osteoblastic tumor cells
TMEM179B	4.36378e-146	0.274777	0.664	0.581	1.01196e-141	0	TMEM179B	Osteoblastic tumor cells
EIF2A	2.44132e-145	0.269751	0.585	0.494	5.66143e-141	0	EIF2A	Osteoblastic tumor cells
SUPT4H1	4.55226e-145	0.26392	0.666	0.594	1.05567e-140	0	SUPT4H1	Osteoblastic tumor cells
TM2D1	1.28537e-144	0.27236	0.559	0.457	2.98078e-140	0	TM2D1	Osteoblastic tumor cells
ACBD6	5.82626e-143	0.262559	0.463	0.344	1.35111e-138	0	ACBD6	Osteoblastic tumor cells
BRIX1	7.16879e-143	0.258804	0.478	0.348	1.66244e-138	0	BRIX1	Osteoblastic tumor cells
OCIAD1	2.02746e-142	0.256117	0.755	0.687	4.70169e-138	0	OCIAD1	Osteoblastic tumor cells
B3GAT3	1.03271e-139	0.283807	0.523	0.42	2.39486e-135	0	B3GAT3	Osteoblastic tumor cells
ZNF580	1.14869e-139	0.261392	0.412	0.289	2.66382e-135	0	ZNF580	Osteoblastic tumor cells
CCT4	3.88555e-139	0.263425	0.769	0.689	9.01059e-135	0	CCT4	Osteoblastic tumor cells
TMEM208	6.19159e-139	0.254725	0.689	0.593	1.43583e-134	0	TMEM208	Osteoblastic tumor cells
DNAJB14	6.84784e-138	0.283396	0.51	0.399	1.58801e-133	0	DNAJB14	Osteoblastic tumor cells
RIOK1	1.94475e-137	0.263311	0.407	0.286	4.50988e-133	0	RIOK1	Osteoblastic tumor cells
MRPL18	1.66456e-136	0.374145	0.686	0.619	3.86011e-132	0	MRPL18	Osteoblastic tumor cells
DDX49	6.83934e-136	0.271453	0.437	0.323	1.58604e-131	0	DDX49	Osteoblastic tumor cells
MED28	4.8439e-135	0.259643	0.565	0.473	1.1233e-130	0	MED28	Osteoblastic tumor cells
MINDY2	1.53589e-132	0.257275	0.431	0.304	3.56172e-128	0	MINDY2	Osteoblastic tumor cells
TSEN15	1.68656e-130	0.251121	0.405	0.288	3.91113e-126	0	TSEN15	Osteoblastic tumor cells
TMEM65	2.11871e-130	0.272387	0.458	0.347	4.91329e-126	0	TMEM65	Osteoblastic tumor cells
WDR18	7.51889e-129	0.256676	0.422	0.311	1.74363e-124	0	WDR18	Osteoblastic tumor cells
YTHDC1	9.47127e-129	0.264211	0.539	0.437	2.19639e-124	0	YTHDC1	Osteoblastic tumor cells
SH3PXD2B	2.08522e-124	0.2528	0.367	0.251	4.83563e-120	0	SH3PXD2B	Osteoblastic tumor cells
DDIT3	1.17029e-104	0.351469	0.531	0.434	2.7139e-100	0	DDIT3	Osteoblastic tumor cells
PGM2L1	3.23598e-103	0.26747	0.307	0.196	7.50424e-99	0	PGM2L1	Osteoblastic tumor cells
DDIT4	2.2534e-81	0.327519	0.598	0.518	5.22564e-77	0	DDIT4	Osteoblastic tumor cells
CCL3L1	0	2.17234	0.973	0.31	0	1	CCL3L1	Monocytes
CCL4L2	0	2.07588	0.95	0.34	0	1	CCL4L2	Monocytes
CCL3	0	2.00674	0.995	0.444	0	1	CCL3	Monocytes
CCL4	0	1.98082	0.985	0.441	0	1	CCL4	Monocytes
IL1B	0	1.73172	0.99	0.425	0	1	IL1B	Monocytes
TNF	0	1.63527	0.83	0.213	0	1	TNF	Monocytes
NR4A3	0	1.62498	0.966	0.398	0	1	NR4A3	Monocytes
IER3	0	1.51837	1	0.746	0	1	IER3	Monocytes
CXCL8	0	1.44163	0.964	0.461	0	1	CXCL8	Monocytes
CD83	0	1.43998	0.995	0.486	0	1	CD83	Monocytes
MS4A7	0	1.41086	0.997	0.388	0	1	MS4A7	Monocytes
TNFAIP3	0	1.40306	0.972	0.503	0	1	TNFAIP3	Monocytes
IL10	0	1.39135	0.696	0.195	0	1	IL10	Monocytes
GPR183	0	1.38732	0.963	0.489	0	1	GPR183	Monocytes
SELENOP	0	1.34932	0.998	0.721	0	1	SELENOP	Monocytes
PLAU	0	1.34812	0.815	0.322	0	1	PLAU	Monocytes
CCL2	0	1.32776	0.633	0.256	0	1	CCL2	Monocytes
CD74	0	1.3264	0.999	0.627	0	1	CD74	Monocytes
KDM6B	0	1.29526	0.976	0.537	0	1	KDM6B	Monocytes
SOD2	0	1.28411	0.997	0.613	0	1	SOD2	Monocytes
ICAM1	0	1.2759	0.949	0.416	0	1	ICAM1	Monocytes
CXCL2	0	1.25401	0.965	0.413	0	1	CXCL2	Monocytes
ABL2	0	1.23065	0.923	0.493	0	1	ABL2	Monocytes
RNASE1	0	1.20308	0.995	0.451	0	1	RNASE1	Monocytes
ARL4C	0	1.20265	0.963	0.545	0	1	ARL4C	Monocytes
NR4A2	0	1.20015	0.993	0.66	0	1	NR4A2	Monocytes
LGMN	0	1.19591	0.985	0.66	0	1	LGMN	Monocytes
C1QB	0	1.19489	1	0.412	0	1	C1QB	Monocytes
CXCL3	0	1.19429	0.939	0.38	0	1	CXCL3	Monocytes
SLC40A1	0	1.17674	0.907	0.313	0	1	SLC40A1	Monocytes
HLA-DPA1	0	1.15162	0.996	0.55	0	1	HLA-DPA1	Monocytes
IL1A	0	1.14753	0.597	0.109	0	1	IL1A	Monocytes
NFKBIA	0	1.1444	0.998	0.833	0	1	NFKBIA	Monocytes
CYB5D1	0	1.13457	0.786	0.196	0	1	CYB5D1	Monocytes
SLC16A10	0	1.12251	0.778	0.292	0	1	SLC16A10	Monocytes
HLA-DRA	0	1.12014	0.999	0.606	0	1	HLA-DRA	Monocytes
CFLAR	0	1.11968	0.953	0.57	0	1	CFLAR	Monocytes
PRDM1	0	1.10912	0.8	0.353	0	1	PRDM1	Monocytes
PLAUR	0	1.1083	0.978	0.552	0	1	PLAUR	Monocytes
EGR2	0	1.10365	0.695	0.238	0	1	EGR2	Monocytes
LCP2	0	1.10244	0.879	0.351	0	1	LCP2	Monocytes
CCL20	0	1.09989	0.461	0.141	0	1	CCL20	Monocytes
C1QA	0	1.08663	0.999	0.419	0	1	C1QA	Monocytes
HBEGF	0	1.07316	0.835	0.358	0	1	HBEGF	Monocytes
FOLR2	0	1.07162	0.937	0.3	0	1	FOLR2	Monocytes
NFKB1	0	1.06219	0.816	0.379	0	1	NFKB1	Monocytes
HLA-DPB1	0	1.05655	0.989	0.537	0	1	HLA-DPB1	Monocytes
DUSP2	0	1.05512	0.926	0.54	0	1	DUSP2	Monocytes
PTGS2	0	1.04918	0.706	0.233	0	1	PTGS2	Monocytes
STAB1	0	1.04352	0.978	0.38	0	1	STAB1	Monocytes
NAMPT	0	1.04089	0.986	0.658	0	1	NAMPT	Monocytes
PLEK	0	1.02851	0.894	0.442	0	1	PLEK	Monocytes
MSR1	0	1.02583	0.926	0.307	0	1	MSR1	Monocytes
PSAP	0	1.01434	1	0.87	0	1	PSAP	Monocytes
APOC1	0	1.01426	0.917	0.452	0	1	APOC1	Monocytes
C1QC	0	1.00966	0.994	0.369	0	1	C1QC	Monocytes
MAFF	0	1.00799	0.864	0.464	0	1	MAFF	Monocytes
SRGN	0	1.00417	1	0.672	0	1	SRGN	Monocytes
ZFP36	0	1.00168	0.99	0.783	0	1	ZFP36	Monocytes
MAF	0	1.00111	0.951	0.546	0	1	MAF	Monocytes
THBD	0	1.00072	0.649	0.362	0	1	THBD	Monocytes
CD14	0	0.996463	0.98	0.406	0	1	CD14	Monocytes
NFKBIZ	0	0.990743	0.926	0.545	0	1	NFKBIZ	Monocytes
LITAF	0	0.989291	0.969	0.685	0	1	LITAF	Monocytes
NR4A1	0	0.987443	0.981	0.679	0	1	NR4A1	Monocytes
FCGR2A	0	0.984001	0.98	0.401	0	1	FCGR2A	Monocytes
SERPINB9	0	0.977736	0.845	0.312	0	1	SERPINB9	Monocytes
HLA-DRB1	0	0.963634	0.996	0.606	0	1	HLA-DRB1	Monocytes
SLCO2B1	0	0.961426	0.907	0.304	0	1	SLCO2B1	Monocytes
APOE	0	0.957319	0.992	0.671	0	1	APOE	Monocytes
NLRP3	0	0.956672	0.747	0.226	0	1	NLRP3	Monocytes
CTSB	0	0.948551	0.999	0.833	0	1	CTSB	Monocytes
C5AR1	0	0.939262	0.941	0.348	0	1	C5AR1	Monocytes
MS4A4A	0	0.934722	0.902	0.306	0	1	MS4A4A	Monocytes
MS4A6A	0	0.933245	0.968	0.36	0	1	MS4A6A	Monocytes
DAB2	0	0.925712	0.965	0.498	0	1	DAB2	Monocytes
PNRC1	0	0.924109	0.988	0.843	0	1	PNRC1	Monocytes
HIF1A	0	0.911695	0.949	0.686	0	1	HIF1A	Monocytes
PLD3	0	0.90945	0.968	0.701	0	1	PLD3	Monocytes
REL	0	0.908022	0.933	0.619	0	1	REL	Monocytes
TYROBP	0	0.907601	0.999	0.537	0	1	TYROBP	Monocytes
CEBPB	0	0.900889	0.974	0.781	0	1	CEBPB	Monocytes
TREM2	0	0.896719	0.814	0.247	0	1	TREM2	Monocytes
OTUD1	0	0.88936	0.694	0.367	0	1	OTUD1	Monocytes
FOSB	0	0.889246	0.987	0.819	0	1	FOSB	Monocytes
TNFAIP2	0	0.880101	0.804	0.372	0	1	TNFAIP2	Monocytes
CREM	0	0.869004	0.954	0.633	0	1	CREM	Monocytes
HLA-DMB	0	0.868255	0.859	0.344	0	1	HLA-DMB	Monocytes
NFKBID	0	0.8649	0.815	0.348	0	1	NFKBID	Monocytes
CD93	0	0.860849	0.843	0.326	0	1	CD93	Monocytes
MERTK	0	0.860088	0.749	0.247	0	1	MERTK	Monocytes
NEAT1	0	0.859904	1	0.971	0	1	NEAT1	Monocytes
CXCL16	0	0.858853	0.857	0.364	0	1	CXCL16	Monocytes
SGK1	0	0.853627	0.899	0.511	0	1	SGK1	Monocytes
KLF6	0	0.853501	0.973	0.798	0	1	KLF6	Monocytes
FGL2	0	0.850371	0.877	0.359	0	1	FGL2	Monocytes
LIPA	0	0.848333	0.844	0.412	0	1	LIPA	Monocytes
EGR3	0	0.841992	0.599	0.243	0	1	EGR3	Monocytes
RALGDS	0	0.84148	0.679	0.302	0	1	RALGDS	Monocytes
JUNB	0	0.840798	0.997	0.916	0	1	JUNB	Monocytes
NINJ1	0	0.839567	0.897	0.541	0	1	NINJ1	Monocytes
NFE2L2	0	0.838956	0.923	0.662	0	1	NFE2L2	Monocytes
BCL2A1	0	0.838098	0.766	0.251	0	1	BCL2A1	Monocytes
HLA-DMA	0	0.835627	0.946	0.463	0	1	HLA-DMA	Monocytes
AIF1	0	0.835625	0.983	0.501	0	1	AIF1	Monocytes
A2M	0	0.833777	0.968	0.598	0	1	A2M	Monocytes
DUSP1	0	0.829369	0.995	0.851	0	1	DUSP1	Monocytes
CTSL	0	0.829313	0.941	0.655	0	1	CTSL	Monocytes
CTSD	0	0.828125	0.993	0.867	0	1	CTSD	Monocytes
LILRB5	0	0.827506	0.697	0.162	0	1	LILRB5	Monocytes
FTL	0	0.824515	1	0.999	0	1	FTL	Monocytes
FCGRT	0	0.815105	0.993	0.762	0	1	FCGRT	Monocytes
MPEG1	0	0.801678	0.843	0.322	0	1	MPEG1	Monocytes
CCRL2	0	0.800329	0.616	0.172	0	1	CCRL2	Monocytes
MRC1	0	0.794467	0.884	0.306	0	1	MRC1	Monocytes
FCER1G	0	0.79437	0.995	0.549	0	1	FCER1G	Monocytes
ADAP2	0	0.793784	0.861	0.338	0	1	ADAP2	Monocytes
ZNF331	0	0.790636	0.823	0.462	0	1	ZNF331	Monocytes
PHACTR1	0	0.788558	0.726	0.281	0	1	PHACTR1	Monocytes
ABCA1	0	0.782898	0.796	0.452	0	1	ABCA1	Monocytes
MIR155HG	0	0.781701	0.497	0.142	0	1	MIR155HG	Monocytes
RAB7B	0	0.778792	0.575	0.151	0	1	RAB7B	Monocytes
RUNX1	0	0.777897	0.712	0.431	0	1	RUNX1	Monocytes
DNAJB6	0	0.775242	0.911	0.795	0	1	DNAJB6	Monocytes
GPR34	0	0.76367	0.772	0.25	0	1	GPR34	Monocytes
SAT1	0	0.762245	1	0.901	0	1	SAT1	Monocytes
PHLDA1	0	0.760635	0.818	0.535	0	1	PHLDA1	Monocytes
PLA2G7	0	0.758267	0.602	0.17	0	1	PLA2G7	Monocytes
LACC1	0	0.756389	0.63	0.213	0	1	LACC1	Monocytes
MAP2K3	0	0.754522	0.813	0.497	0	1	MAP2K3	Monocytes
STX11	0	0.750644	0.709	0.261	0	1	STX11	Monocytes
INSIG1	0	0.746313	0.7	0.449	0	1	INSIG1	Monocytes
PDGFB	0	0.745971	0.518	0.119	0	1	PDGFB	Monocytes
PFKFB3	0	0.739441	0.685	0.339	0	1	PFKFB3	Monocytes
BTG2	0	0.73934	0.92	0.637	0	1	BTG2	Monocytes
TIPARP	0	0.736413	0.687	0.412	0	1	TIPARP	Monocytes
HLA-DQA2	0	0.733154	0.726	0.246	0	1	HLA-DQA2	Monocytes
SDS	0	0.72834	0.432	0.144	0	1	SDS	Monocytes
RASGEF1B	0	0.722957	0.791	0.403	0	1	RASGEF1B	Monocytes
CD163	0	0.722641	0.916	0.34	0	1	CD163	Monocytes
C3AR1	0	0.721998	0.778	0.301	0	1	C3AR1	Monocytes
FTH1	0	0.717324	1	0.999	0	1	FTH1	Monocytes
DDX3Y	0	0.716231	0.761	0.368	0	1	DDX3Y	Monocytes
FPR3	0	0.709742	0.789	0.3	0	1	FPR3	Monocytes
BIRC3	0	0.707524	0.681	0.331	0	1	BIRC3	Monocytes
ICAM4	0	0.70732	0.566	0.125	0	1	ICAM4	Monocytes
CD4	0	0.707306	0.891	0.422	0	1	CD4	Monocytes
PPP1R15A	0	0.705095	0.968	0.814	0	1	PPP1R15A	Monocytes
GNA13	0	0.703668	0.795	0.493	0	1	GNA13	Monocytes
RNASET2	0	0.702172	0.938	0.609	0	1	RNASET2	Monocytes
C1orf162	0	0.701793	0.819	0.323	0	1	C1orf162	Monocytes
TNFAIP8	0	0.701742	0.668	0.386	0	1	TNFAIP8	Monocytes
GYPC	0	0.701564	0.89	0.525	0	1	GYPC	Monocytes
OGFRL1	0	0.701347	0.779	0.393	0	1	OGFRL1	Monocytes
CSF1R	0	0.69942	0.906	0.432	0	1	CSF1R	Monocytes
CHMP1B	0	0.695176	0.84	0.656	0	1	CHMP1B	Monocytes
CSRNP1	0	0.688434	0.772	0.444	0	1	CSRNP1	Monocytes
BHLHE40	0	0.683046	0.764	0.485	0	1	BHLHE40	Monocytes
CDKN1A	0	0.681975	0.814	0.586	0	1	CDKN1A	Monocytes
CD209	0	0.676986	0.586	0.163	0	1	CD209	Monocytes
KLF10	0	0.67669	0.778	0.532	0	1	KLF10	Monocytes
MGAT1	0	0.676568	0.823	0.58	0	1	MGAT1	Monocytes
IGSF6	0	0.667811	0.693	0.268	0	1	IGSF6	Monocytes
TTYH3	0	0.66573	0.811	0.494	0	1	TTYH3	Monocytes
SDCBP	0	0.663034	0.976	0.84	0	1	SDCBP	Monocytes
SH2B3	0	0.661294	0.744	0.368	0	1	SH2B3	Monocytes
AP1B1	0	0.652655	0.757	0.394	0	1	AP1B1	Monocytes
VMO1	0	0.651052	0.619	0.212	0	1	VMO1	Monocytes
ETS2	0	0.649893	0.739	0.428	0	1	ETS2	Monocytes
LAPTM5	0	0.644867	0.992	0.618	0	1	LAPTM5	Monocytes
TMEM176B	0	0.644181	0.799	0.352	0	1	TMEM176B	Monocytes
GAS6	0	0.636438	0.68	0.261	0	1	GAS6	Monocytes
CD68	0	0.633735	0.979	0.514	0	1	CD68	Monocytes
NCF4	0	0.632579	0.702	0.322	0	1	NCF4	Monocytes
CTSZ	0	0.629605	0.986	0.768	0	1	CTSZ	Monocytes
ZFP36L1	0	0.629415	0.978	0.835	0	1	ZFP36L1	Monocytes
PIM3	0	0.626675	0.748	0.545	0	1	PIM3	Monocytes
OSM	0	0.624532	0.502	0.2	0	1	OSM	Monocytes
ARHGAP18	0	0.622225	0.844	0.461	0	1	ARHGAP18	Monocytes
MALT1	0	0.62147	0.579	0.297	0	1	MALT1	Monocytes
TRIB1	0	0.619497	0.555	0.281	0	1	TRIB1	Monocytes
ELL2	0	0.617392	0.671	0.427	0	1	ELL2	Monocytes
ID2	0	0.617273	0.909	0.742	0	1	ID2	Monocytes
PLXDC2	0	0.61451	0.761	0.409	0	1	PLXDC2	Monocytes
RB1	0	0.609908	0.756	0.402	0	1	RB1	Monocytes
NRP1	0	0.603269	0.788	0.405	0	1	NRP1	Monocytes
SOCS3	0	0.602861	0.857	0.61	0	1	SOCS3	Monocytes
B4GALT1	0	0.602073	0.717	0.486	0	1	B4GALT1	Monocytes
MCL1	0	0.601241	0.983	0.859	0	1	MCL1	Monocytes
IL1RN	0	0.599307	0.575	0.246	0	1	IL1RN	Monocytes
SIRPA	0	0.598442	0.721	0.348	0	1	SIRPA	Monocytes
LPAR6	0	0.598163	0.66	0.276	0	1	LPAR6	Monocytes
ASAH1	0	0.59806	0.906	0.727	0	1	ASAH1	Monocytes
ZNF267	0	0.597457	0.63	0.348	0	1	ZNF267	Monocytes
SULT1A1	0	0.592693	0.579	0.199	0	1	SULT1A1	Monocytes
STX4	0	0.589752	0.665	0.432	0	1	STX4	Monocytes
C2	0	0.58957	0.608	0.242	0	1	C2	Monocytes
AKR1B1	0	0.587395	0.768	0.557	0	1	AKR1B1	Monocytes
MARCKS	0	0.583554	0.991	0.836	0	1	MARCKS	Monocytes
TNFRSF1B	0	0.579762	0.803	0.392	0	1	TNFRSF1B	Monocytes
GADD45B	0	0.579047	0.978	0.819	0	1	GADD45B	Monocytes
CD28	0	0.578079	0.516	0.131	0	1	CD28	Monocytes
RASGRP3	0	0.577124	0.447	0.179	0	1	RASGRP3	Monocytes
SLC15A3	0	0.575688	0.625	0.259	0	1	SLC15A3	Monocytes
CPVL	0	0.57499	0.872	0.589	0	1	CPVL	Monocytes
CLEC7A	0	0.574559	0.661	0.305	0	1	CLEC7A	Monocytes
BLVRB	0	0.573743	0.887	0.63	0	1	BLVRB	Monocytes
SLC7A8	0	0.573501	0.583	0.241	0	1	SLC7A8	Monocytes
PDE4B	0	0.572713	0.629	0.294	0	1	PDE4B	Monocytes
FGD4	0	0.571976	0.537	0.199	0	1	FGD4	Monocytes
ITGAX	0	0.571559	0.566	0.231	0	1	ITGAX	Monocytes
CTSS	0	0.568695	0.978	0.533	0	1	CTSS	Monocytes
SLC43A2	0	0.565123	0.637	0.273	0	1	SLC43A2	Monocytes
IQGAP2	0	0.563957	0.679	0.361	0	1	IQGAP2	Monocytes
TBXAS1	0	0.563729	0.66	0.334	0	1	TBXAS1	Monocytes
CSF2RA	0	0.558358	0.558	0.187	0	1	CSF2RA	Monocytes
RGS1	0	0.558171	0.845	0.451	0	1	RGS1	Monocytes
LTC4S	0	0.557633	0.591	0.237	0	1	LTC4S	Monocytes
EPB41L3	0	0.550725	0.636	0.314	0	1	EPB41L3	Monocytes
RNF130	0	0.547357	0.848	0.587	0	1	RNF130	Monocytes
LAIR1	0	0.546552	0.713	0.31	0	1	LAIR1	Monocytes
LPCAT1	0	0.544303	0.591	0.322	0	1	LPCAT1	Monocytes
WSB1	0	0.539883	0.91	0.743	0	1	WSB1	Monocytes
RBM47	0	0.530372	0.656	0.337	0	1	RBM47	Monocytes
CYFIP1	0	0.529205	0.717	0.463	0	1	CYFIP1	Monocytes
IL10RA	0	0.526964	0.664	0.312	0	1	IL10RA	Monocytes
ARRB2	0	0.526341	0.744	0.409	0	1	ARRB2	Monocytes
AXL	0	0.524171	0.582	0.241	0	1	AXL	Monocytes
PTPRE	0	0.520834	0.713	0.397	0	1	PTPRE	Monocytes
GAA	0	0.518609	0.685	0.429	0	1	GAA	Monocytes
DOCK4	0	0.517605	0.586	0.327	0	1	DOCK4	Monocytes
GATM	0	0.51652	0.498	0.191	0	1	GATM	Monocytes
ARHGAP4	0	0.514899	0.65	0.355	0	1	ARHGAP4	Monocytes
RAPGEF1	0	0.514167	0.603	0.335	0	1	RAPGEF1	Monocytes
CREG1	0	0.513706	0.85	0.605	0	1	CREG1	Monocytes
BMP2K	0	0.51069	0.758	0.515	0	1	BMP2K	Monocytes
ITM2B	0	0.509422	0.997	0.943	0	1	ITM2B	Monocytes
VSIG4	0	0.507344	0.706	0.278	0	1	VSIG4	Monocytes
SAMHD1	0	0.505021	0.835	0.529	0	1	SAMHD1	Monocytes
IRF8	0	0.504339	0.534	0.211	0	1	IRF8	Monocytes
CYBB	0	0.502991	0.829	0.359	0	1	CYBB	Monocytes
TMSB4X	0	0.500542	1	0.996	0	1	TMSB4X	Monocytes
IL18	0	0.494984	0.607	0.276	0	1	IL18	Monocytes
PILRA	0	0.494637	0.581	0.232	0	1	PILRA	Monocytes
QKI	0	0.494321	0.853	0.72	0	1	QKI	Monocytes
NPC2	0	0.491658	0.993	0.813	0	1	NPC2	Monocytes
NPL	0	0.48887	0.633	0.31	0	1	NPL	Monocytes
FCGR3A	0	0.48832	0.689	0.293	0	1	FCGR3A	Monocytes
LY86	0	0.487566	0.612	0.26	0	1	LY86	Monocytes
PLXND1	0	0.486962	0.681	0.391	0	1	PLXND1	Monocytes
IGF1	0	0.480055	0.527	0.174	0	1	IGF1	Monocytes
LINC00346	0	0.479331	0.358	0.11	0	1	LINC00346	Monocytes
TMEM176A	0	0.472788	0.594	0.261	0	1	TMEM176A	Monocytes
ICAM5	0	0.472054	0.322	0.049	0	1	ICAM5	Monocytes
AC135050.1	0	0.471387	0.282	0.034	0	1	AC135050.1	Monocytes
GLUL	0	0.465501	0.928	0.744	0	1	GLUL	Monocytes
C3	0	0.463714	0.324	0.085	0	1	C3	Monocytes
LYN	0	0.456566	0.678	0.376	0	1	LYN	Monocytes
NPHS1	0	0.44689	0.255	0.024	0	1	NPHS1	Monocytes
RAB20	0	0.446829	0.493	0.207	0	1	RAB20	Monocytes
SIGLEC1	0	0.446421	0.496	0.19	0	1	SIGLEC1	Monocytes
CD86	0	0.445945	0.639	0.318	0	1	CD86	Monocytes
ITGB2	0	0.438389	0.896	0.523	0	1	ITGB2	Monocytes
HLA-E	0	0.438202	0.98	0.821	0	1	HLA-E	Monocytes
PKIB	0	0.436568	0.396	0.117	0	1	PKIB	Monocytes
GRN	0	0.435758	0.982	0.848	0	1	GRN	Monocytes
TGFBI	0	0.404312	0.938	0.667	0	1	TGFBI	Monocytes
ADRA2B	0	0.400902	0.297	0.043	0	1	ADRA2B	Monocytes
HLA-DOA	0	0.389294	0.367	0.118	0	1	HLA-DOA	Monocytes
HLA-DQB1	0	0.378215	0.83	0.505	0	1	HLA-DQB1	Monocytes
MT-ND1	0	0.32771	1	0.995	0	1	MT-ND1	Monocytes
IL2RA	0	0.316681	0.277	0.066	0	1	IL2RA	Monocytes
TIMP2	1.34201e-307	0.400824	0.951	0.819	3.11212e-303	1	TIMP2	Monocytes
THEMIS2	2.29364e-307	0.468812	0.612	0.33	5.31895e-303	1	THEMIS2	Monocytes
RNASE6	8.98738e-306	0.463774	0.691	0.377	2.08417e-301	1	RNASE6	Monocytes
GBP2	2.80225e-305	0.537352	0.646	0.374	6.49842e-301	1	GBP2	Monocytes
LGALS9	7.14728e-304	0.452307	0.673	0.366	1.65745e-299	1	LGALS9	Monocytes
AP2A2	2.32655e-298	0.486477	0.644	0.396	5.39528e-294	1	AP2A2	Monocytes
FCGBP	9.05232e-298	0.484148	0.463	0.175	2.09923e-293	1	FCGBP	Monocytes
SPI1	2.3436e-297	0.415864	0.793	0.43	5.4348e-293	1	SPI1	Monocytes
RANBP2	2.24753e-296	0.624721	0.701	0.496	5.21201e-292	1	RANBP2	Monocytes
TPP1	8.31815e-296	0.447268	0.814	0.6	1.92898e-291	1	TPP1	Monocytes
MYO9B	3.94876e-295	0.483009	0.614	0.368	9.15717e-291	1	MYO9B	Monocytes
MPP1	5.36134e-295	0.499055	0.644	0.384	1.24329e-290	1	MPP1	Monocytes
CEBPD	2.16921e-293	0.512713	0.858	0.616	5.03041e-289	1	CEBPD	Monocytes
MAP3K8	5.22175e-291	0.460248	0.632	0.354	1.21092e-286	1	MAP3K8	Monocytes
AC016831.1	4.62864e-290	0.436966	0.393	0.152	1.07338e-285	1	AC016831.1	Monocytes
AHR	2.15526e-288	0.535853	0.573	0.323	4.99804e-284	1	AHR	Monocytes
CYBA	6.51295e-288	0.410491	0.998	0.851	1.51035e-283	1	CYBA	Monocytes
KCTD12	8.25643e-288	0.44487	0.867	0.661	1.91467e-283	1	KCTD12	Monocytes
TMEM123	1.51743e-286	0.533934	0.794	0.658	3.51893e-282	1	TMEM123	Monocytes
AC007952.4	1.66067e-286	0.444007	0.463	0.21	3.8511e-282	1	AC007952.4	Monocytes
IGSF21	2.79322e-286	0.400572	0.406	0.158	6.47748e-282	1	IGSF21	Monocytes
CASP1	6.42883e-286	0.416003	0.621	0.325	1.49085e-281	1	CASP1	Monocytes
ACSL1	1.18204e-283	0.554288	0.56	0.311	2.74116e-279	1	ACSL1	Monocytes
MAFB	1.09492e-282	0.561668	0.827	0.61	2.53912e-278	1	MAFB	Monocytes
GPNMB	4.64934e-282	0.618568	0.763	0.505	1.07818e-277	1	GPNMB	Monocytes
DDX5	5.15142e-282	0.318419	0.987	0.969	1.19461e-277	1	DDX5	Monocytes
RILPL2	2.68257e-281	0.503547	0.709	0.487	6.22087e-277	1	RILPL2	Monocytes
EGR1	4.8631e-280	0.618387	0.868	0.641	1.12775e-275	1	EGR1	Monocytes
LUCAT1	1.32103e-279	0.41074	0.411	0.161	3.06347e-275	1	LUCAT1	Monocytes
FAM49A	2.03493e-279	0.445398	0.51	0.25	4.71901e-275	1	FAM49A	Monocytes
SASH1	6.48173e-279	0.447068	0.514	0.255	1.50311e-274	1	SASH1	Monocytes
CXCR4	1.99087e-278	0.306778	0.731	0.402	4.61682e-274	1	CXCR4	Monocytes
ATF31	4.4502e-278	0.474049	0.853	0.605	1.032e-273	1	ATF3	Monocytes
OAZ1	6.54319e-277	0.304202	0.998	0.985	1.51737e-272	1	OAZ1	Monocytes
WTAP	8.20636e-276	0.645615	0.703	0.552	1.90305e-271	1	WTAP	Monocytes
MFSD1	1.50358e-274	0.45065	0.716	0.488	3.4868e-270	1	MFSD1	Monocytes
NAIP	5.23386e-273	0.400526	0.514	0.244	1.21373e-268	1	NAIP	Monocytes
PECAM1	2.47805e-272	0.308718	0.556	0.266	5.74659e-268	1	PECAM1	Monocytes
NCOA4	7.16868e-270	0.489047	0.709	0.531	1.66242e-265	1	NCOA4	Monocytes
CFD	5.41064e-268	0.314222	0.614	0.332	1.25473e-263	1	CFD	Monocytes
CPEB4	1.08811e-267	0.533979	0.666	0.451	2.52333e-263	1	CPEB4	Monocytes
PIK3R5	2.67127e-265	0.328177	0.336	0.119	6.19467e-261	1	PIK3R5	Monocytes
TLR4	9.46825e-265	0.395063	0.488	0.225	2.19569e-260	1	TLR4	Monocytes
MALAT1	1.26375e-263	0.312865	1	0.997	2.93063e-259	1	MALAT1	Monocytes
SAMSN1	1.77209e-261	0.345345	0.697	0.374	4.10948e-257	1	SAMSN1	Monocytes
VEGFA	2.76567e-261	0.65877	0.708	0.502	6.41358e-257	1	VEGFA	Monocytes
ADA2	5.1817e-255	0.365437	0.487	0.22	1.20164e-250	1	ADA2	Monocytes
HEXA	6.05149e-255	0.470586	0.772	0.617	1.40334e-250	1	HEXA	Monocytes
GM2A	9.89203e-254	0.466521	0.552	0.317	2.29396e-249	1	GM2A	Monocytes
CD302	1.61516e-253	0.404795	0.538	0.281	3.74557e-249	1	CD302	Monocytes
FOSL2	1.38885e-252	0.507444	0.805	0.608	3.22075e-248	1	FOSL2	Monocytes
PLTP	4.09092e-252	0.426523	0.704	0.463	9.48684e-248	1	PLTP	Monocytes
CTSC	2.62836e-250	0.393405	0.932	0.812	6.09517e-246	1	CTSC	Monocytes
F13A1	3.04807e-250	0.323567	0.56	0.267	7.06848e-246	1	F13A1	Monocytes
HERPUD1	6.38442e-250	0.4728	0.907	0.804	1.48055e-245	1	HERPUD1	Monocytes
KMO	3.12038e-249	0.363765	0.261	0.08	7.23615e-245	1	KMO	Monocytes
CELF2	4.20092e-248	0.427479	0.658	0.394	9.74194e-244	1	CELF2	Monocytes
BTG1	1.03737e-247	0.348525	0.973	0.916	2.40566e-243	1	BTG1	Monocytes
ARL5B	2.34717e-247	0.528815	0.594	0.377	5.44309e-243	1	ARL5B	Monocytes
TCHH	4.66509e-246	0.625295	0.3	0.105	1.08183e-241	1	TCHH	Monocytes
LST1	6.13656e-246	0.308983	0.69	0.364	1.42307e-241	1	LST1	Monocytes
FYB1	5.67475e-245	0.374888	0.748	0.428	1.31597e-240	1	FYB1	Monocytes
ZEB2	9.28687e-245	0.452382	0.854	0.71	2.15363e-240	1	ZEB2	Monocytes
AKAP13	3.71041e-244	0.441382	0.802	0.658	8.60445e-240	1	AKAP13	Monocytes
GEM	2.4656e-241	0.817358	0.481	0.257	5.71773e-237	1	GEM	Monocytes
PLEKHG2	3.22474e-241	0.429943	0.391	0.173	7.47817e-237	1	PLEKHG2	Monocytes
HMOX1	3.37618e-241	0.470709	0.736	0.487	7.82937e-237	1	HMOX1	Monocytes
FCHO2	6.03517e-241	0.437628	0.535	0.302	1.39956e-236	1	FCHO2	Monocytes
PLIN2	4.03455e-240	1.00822	0.722	0.594	9.35611e-236	1	PLIN2	Monocytes
VAMP8	1.26728e-238	0.370402	0.912	0.556	2.93882e-234	1	VAMP8	Monocytes
SPRED1	2.24035e-238	0.545981	0.637	0.43	5.19537e-234	1	SPRED1	Monocytes
CD53	5.61378e-238	0.353696	0.804	0.495	1.30184e-233	1	CD53	Monocytes
FPR1	8.13098e-236	0.330744	0.425	0.18	1.88557e-231	1	FPR1	Monocytes
CAPG	1.56149e-235	0.390881	0.835	0.582	3.62108e-231	1	CAPG	Monocytes
PPP1R15B	3.15806e-234	0.465269	0.636	0.434	7.32353e-230	1	PPP1R15B	Monocytes
ARAP1	6.04743e-233	0.41054	0.506	0.283	1.4024e-228	1	ARAP1	Monocytes
NABP1	1.08044e-232	0.444048	0.64	0.405	2.50553e-228	1	NABP1	Monocytes
ICOSLG	3.79003e-232	0.305655	0.27	0.089	8.78908e-228	1	ICOSLG	Monocytes
GAL3ST4	7.97535e-231	0.34211	0.391	0.163	1.84948e-226	1	GAL3ST4	Monocytes
NCKAP1L	2.4093e-229	0.389768	0.643	0.38	5.58717e-225	1	NCKAP1L	Monocytes
ZFHX3	2.16276e-227	0.466051	0.685	0.509	5.01545e-223	1	ZFHX3	Monocytes
CREBL2	3.90438e-227	0.440078	0.53	0.312	9.05426e-223	1	CREBL2	Monocytes
TRPM2	5.84955e-227	0.295408	0.3	0.107	1.35651e-222	1	TRPM2	Monocytes
CYTH1	3.51449e-225	0.426686	0.544	0.318	8.1501e-221	1	CYTH1	Monocytes
SNX6	1.75739e-223	0.359916	0.877	0.769	4.07539e-219	1	SNX6	Monocytes
ITGAM	1.66674e-222	0.350668	0.502	0.252	3.86517e-218	1	ITGAM	Monocytes
MYO5A	3.73198e-222	0.419819	0.56	0.342	8.65447e-218	1	MYO5A	Monocytes
ELF1	9.94013e-222	0.408323	0.715	0.528	2.30512e-217	1	ELF1	Monocytes
PABPC4	1.33577e-220	0.448802	0.733	0.621	3.09765e-216	1	PABPC4	Monocytes
TAGAP	2.01034e-217	0.439292	0.471	0.235	4.66197e-213	1	TAGAP	Monocytes
FRMD4A	1.34901e-216	0.422661	0.532	0.322	3.12836e-212	1	FRMD4A	Monocytes
DSE	2.97038e-215	0.448457	0.606	0.381	6.88831e-211	1	DSE	Monocytes
ALDH1A1	7.24848e-214	0.314554	0.276	0.094	1.68092e-209	1	ALDH1A1	Monocytes
PIK3AP1	7.76161e-214	0.363549	0.513	0.273	1.79992e-209	1	PIK3AP1	Monocytes
ARHGAP45	5.17006e-211	0.356761	0.472	0.245	1.19894e-206	1	ARHGAP45	Monocytes
CD300A	1.42052e-209	0.358503	0.468	0.235	3.29419e-205	1	CD300A	Monocytes
CIITA	3.75772e-209	0.329146	0.361	0.151	8.71415e-205	1	CIITA	Monocytes
METRNL	4.20598e-209	0.35686	0.84	0.667	9.75366e-205	1	METRNL	Monocytes
FAM20A	8.04727e-209	0.343215	0.296	0.111	1.86616e-204	1	FAM20A	Monocytes
LY96	7.02757e-207	0.351793	0.684	0.43	1.62969e-202	1	LY96	Monocytes
ABCC5	7.49093e-206	0.405156	0.473	0.267	1.73715e-201	1	ABCC5	Monocytes
LRP1	4.54307e-204	0.388882	0.744	0.571	1.05354e-199	1	LRP1	Monocytes
MAT2A	8.15588e-204	0.452232	0.747	0.622	1.89135e-199	1	MAT2A	Monocytes
SLC25A44	1.16154e-203	0.580005	0.409	0.215	2.69361e-199	1	SLC25A44	Monocytes
CD163L1	9.34251e-203	0.339391	0.344	0.15	2.16653e-198	1	CD163L1	Monocytes
USP36	5.48752e-202	0.439339	0.541	0.341	1.27256e-197	1	USP36	Monocytes
PABPC11	6.79862e-202	0.283119	0.994	0.962	1.5766e-197	1	PABPC1	Monocytes
RAB31	1.04649e-201	0.363597	0.806	0.64	2.4268e-197	1	RAB31	Monocytes
SYK	1.97188e-201	0.375338	0.519	0.299	4.57278e-197	1	SYK	Monocytes
PLSCR1	4.43996e-201	0.393172	0.687	0.494	1.02963e-196	1	PLSCR1	Monocytes
MANBA	9.38837e-201	0.414301	0.45	0.246	2.17716e-196	1	MANBA	Monocytes
HPGDS	2.18045e-200	0.317505	0.36	0.153	5.05645e-196	1	HPGDS	Monocytes
PXDC1	8.47024e-200	0.572513	0.577	0.4	1.96425e-195	1	PXDC1	Monocytes
CD9	1.47597e-199	0.422936	0.788	0.601	3.42277e-195	1	CD9	Monocytes
AC016831.5	4.74663e-198	0.438234	0.476	0.261	1.10074e-193	1	AC016831.5	Monocytes
APLP2	5.69336e-198	0.306055	0.936	0.805	1.32029e-193	1	APLP2	Monocytes
MMP19	6.09348e-198	0.55024	0.491	0.261	1.41308e-193	1	MMP19	Monocytes
SCARB2	1.6165e-197	0.393128	0.748	0.615	3.74865e-193	1	SCARB2	Monocytes
CLN8	1.11664e-195	0.413657	0.508	0.308	2.5895e-191	1	CLN8	Monocytes
FRMD4B	1.82647e-195	0.398214	0.635	0.431	4.23559e-191	1	FRMD4B	Monocytes
LILRB2	5.8821e-195	0.312552	0.438	0.212	1.36406e-190	1	LILRB2	Monocytes
LILRB4	1.74266e-194	0.34411	0.504	0.274	4.04124e-190	1	LILRB4	Monocytes
GAS7	2.41608e-194	0.338146	0.405	0.194	5.60289e-190	1	GAS7	Monocytes
MNDA	1.17076e-193	0.251236	0.507	0.248	2.715e-189	1	MNDA	Monocytes
MGAT4A	6.15077e-193	0.369566	0.528	0.308	1.42636e-188	1	MGAT4A	Monocytes
VSIR	1.57786e-192	0.376563	0.561	0.336	3.65907e-188	1	VSIR	Monocytes
RNF149	4.40254e-192	0.396674	0.666	0.483	1.02095e-187	1	RNF149	Monocytes
KLF7	6.93926e-191	0.420372	0.38	0.19	1.60921e-186	1	KLF7	Monocytes
OLR1	7.11317e-191	0.308929	0.376	0.16	1.64954e-186	1	OLR1	Monocytes
PYCARD	1.67884e-190	0.34635	0.751	0.495	3.89323e-186	1	PYCARD	Monocytes
HS3ST1	1.92161e-188	0.3756	0.304	0.124	4.45622e-184	1	HS3ST1	Monocytes
TMIGD3	1.78945e-187	0.336568	0.348	0.144	4.14973e-183	1	TMIGD3	Monocytes
PTAFR	5.52802e-187	0.315433	0.379	0.173	1.28195e-182	1	PTAFR	Monocytes
RNF13	7.21124e-186	0.389747	0.682	0.536	1.67229e-181	1	RNF13	Monocytes
DAPK1	1.9672e-183	0.380715	0.451	0.264	4.56193e-179	1	DAPK1	Monocytes
SLC7A7	3.70121e-183	0.325196	0.526	0.303	8.58311e-179	1	SLC7A7	Monocytes
KIF1B	6.20724e-183	0.466763	0.561	0.4	1.43946e-178	1	KIF1B	Monocytes
HNMT	1.47623e-182	0.34954	0.731	0.532	3.42339e-178	1	HNMT	Monocytes
HCLS1	1.3193e-180	0.344505	0.662	0.431	3.05945e-176	1	HCLS1	Monocytes
ATP1B3	1.47563e-180	0.481488	0.881	0.842	3.42199e-176	1	ATP1B3	Monocytes
KYNU	1.92607e-179	0.324463	0.418	0.209	4.46656e-175	1	KYNU	Monocytes
SNX9	1.59255e-178	0.430982	0.591	0.435	3.69313e-174	1	SNX9	Monocytes
B3GNT5	4.23893e-178	0.36649	0.367	0.178	9.83007e-174	1	B3GNT5	Monocytes
IL6R	1.27632e-175	0.374266	0.432	0.234	2.95979e-171	1	IL6R	Monocytes
SPINT2	2.35643e-175	0.316755	0.472	0.256	5.46456e-171	1	SPINT2	Monocytes
ZFY	2.91453e-175	0.343756	0.289	0.123	6.75879e-171	1	ZFY	Monocytes
USP53	5.43385e-175	0.383389	0.373	0.187	1.26011e-170	1	USP53	Monocytes
DRAM2	8.91909e-175	0.383443	0.637	0.502	2.06834e-170	1	DRAM2	Monocytes
CPM	7.02319e-174	0.351811	0.393	0.198	1.62868e-169	1	CPM	Monocytes
CD84	8.72621e-174	0.283777	0.644	0.368	2.02361e-169	1	CD84	Monocytes
GPRIN3	9.02307e-174	0.373092	0.509	0.304	2.09245e-169	1	GPRIN3	Monocytes
RASSF4	1.36509e-173	0.343402	0.549	0.336	3.16565e-169	1	RASSF4	Monocytes
DOK2	1.42665e-173	0.325287	0.574	0.347	3.30841e-169	1	DOK2	Monocytes
PDK4	2.44474e-173	0.370228	0.385	0.188	5.66936e-169	1	PDK4	Monocytes
TLR2	4.28121e-173	0.307858	0.391	0.189	9.92813e-169	1	TLR2	Monocytes
MCOLN1	1.01298e-171	0.389265	0.551	0.383	2.3491e-167	1	MCOLN1	Monocytes
ADGRE2	8.1689e-171	0.349783	0.379	0.187	1.89437e-166	1	ADGRE2	Monocytes
MIDN	8.55732e-169	0.494174	0.736	0.634	1.98444e-164	1	MIDN	Monocytes
RASSF5	1.82033e-168	0.32147	0.413	0.216	4.22136e-164	1	RASSF5	Monocytes
RHBDF2	4.15209e-168	0.318513	0.375	0.185	9.62869e-164	1	RHBDF2	Monocytes
ARID5B	6.45193e-168	0.489202	0.627	0.482	1.4962e-163	1	ARID5B	Monocytes
GNAI2	2.99526e-167	0.273107	0.958	0.893	6.94602e-163	1	GNAI2	Monocytes
TNFSF13B	1.57001e-166	0.291119	0.54	0.297	3.64085e-162	1	TNFSF13B	Monocytes
LIMS1	1.56434e-165	0.363616	0.856	0.75	3.62771e-161	1	LIMS1	Monocytes
FCGR1A	2.84445e-164	0.264929	0.464	0.23	6.59627e-160	1	FCGR1A	Monocytes
SLC4A7	5.29564e-164	0.395804	0.562	0.389	1.22806e-159	1	SLC4A7	Monocytes
2022-03-01	1.125e-163	0.302141	0.463	0.245	2.60887e-159	1	2022-03-01	Monocytes
CLTC	2.02079e-162	0.336511	0.779	0.668	4.6862e-158	1	CLTC	Monocytes
HES1	3.04425e-162	0.47392	0.575	0.379	7.05963e-158	1	HES1	Monocytes
NFKB2	1.80884e-161	0.34539	0.466	0.278	4.19471e-157	1	NFKB2	Monocytes
IL1RAP	6.71121e-161	0.303847	0.282	0.119	1.55633e-156	1	IL1RAP	Monocytes
RCSD1	1.23014e-160	0.261676	0.33	0.149	2.8527e-156	1	RCSD1	Monocytes
UBAC2	7.22495e-157	0.432826	0.622	0.5	1.67547e-152	1	UBAC2	Monocytes
LRRC25	1.14581e-154	0.280706	0.393	0.201	2.65713e-150	1	LRRC25	Monocytes
THAP2	2.665e-154	0.436462	0.447	0.275	6.18014e-150	1	THAP2	Monocytes
IRS2	3.65008e-154	0.404923	0.447	0.264	8.46453e-150	1	IRS2	Monocytes
GPR155	9.97983e-153	0.33736	0.356	0.178	2.31432e-148	1	GPR155	Monocytes
HCK	2.34052e-152	0.303664	0.404	0.216	5.42767e-148	1	HCK	Monocytes
CABLES1	1.00707e-149	0.285829	0.261	0.11	2.3354e-145	1	CABLES1	Monocytes
DOCK2	1.42519e-149	0.305837	0.47	0.278	3.30502e-145	1	DOCK2	Monocytes
GNB4	1.05411e-148	0.383788	0.604	0.477	2.44449e-144	1	GNB4	Monocytes
UCP2	1.10812e-148	0.340651	0.639	0.452	2.56973e-144	1	UCP2	Monocytes
WBP1L	3.57193e-148	0.317544	0.376	0.204	8.28331e-144	1	WBP1L	Monocytes
ANKH	1.6429e-147	0.335967	0.708	0.53	3.80988e-143	1	ANKH	Monocytes
ACTR2	2.59817e-147	0.286032	0.9	0.82	6.02515e-143	1	ACTR2	Monocytes
CXCL1	4.69218e-147	0.614545	0.284	0.121	1.08812e-142	1	CXCL1	Monocytes
ITPR2	6.24009e-147	0.370988	0.544	0.381	1.44708e-142	1	ITPR2	Monocytes
MKNK1	6.98013e-147	0.393642	0.512	0.364	1.61869e-142	1	MKNK1	Monocytes
KCNAB2	9.93226e-147	0.313113	0.419	0.242	2.30329e-142	1	KCNAB2	Monocytes
ST8SIA4	1.4904e-146	0.347201	0.48	0.301	3.45623e-142	1	ST8SIA4	Monocytes
ENTPD1	7.54298e-146	0.256139	0.354	0.171	1.74922e-141	1	ENTPD1	Monocytes
SFMBT2	1.49396e-144	0.319209	0.349	0.179	3.46449e-140	1	SFMBT2	Monocytes
TGIF1	5.99096e-144	0.409775	0.557	0.408	1.3893e-139	1	TGIF1	Monocytes
WIPF1	8.19275e-144	0.312743	0.676	0.518	1.8999e-139	1	WIPF1	Monocytes
PLXNC1	1.40573e-142	0.26015	0.36	0.18	3.25988e-138	1	PLXNC1	Monocytes
C6orf62	9.2226e-142	0.336291	0.715	0.616	2.13872e-137	1	C6orf62	Monocytes
TM6SF1	1.49342e-141	0.254308	0.296	0.135	3.46325e-137	1	TM6SF1	Monocytes
ZFAND5	1.55605e-141	0.346738	0.796	0.726	3.60848e-137	1	ZFAND5	Monocytes
TANK	6.82383e-139	0.417021	0.631	0.519	1.58245e-134	1	TANK	Monocytes
MITF	1.63595e-137	0.356352	0.457	0.287	3.79376e-133	1	MITF	Monocytes
ST6GAL1	1.73881e-137	0.267471	0.335	0.167	4.03229e-133	1	ST6GAL1	Monocytes
PRMT9	1.74661e-137	0.346796	0.392	0.225	4.05039e-133	1	PRMT9	Monocytes
TBC1D9	6.72341e-137	0.338289	0.377	0.217	1.55916e-132	1	TBC1D9	Monocytes
ZSWIM6	2.54018e-136	0.362467	0.485	0.332	5.89068e-132	1	ZSWIM6	Monocytes
ATP13A3	2.46869e-135	0.409343	0.593	0.468	5.72489e-131	1	ATP13A3	Monocytes
PTPN6	2.21368e-134	0.291516	0.514	0.326	5.13353e-130	1	PTPN6	Monocytes
ETV3	2.57831e-134	0.370217	0.406	0.245	5.97909e-130	1	ETV3	Monocytes
SQSTM1	4.23873e-134	0.294196	0.829	0.738	9.82961e-130	1	SQSTM1	Monocytes
WNK1	5.59222e-133	0.317384	0.683	0.582	1.29684e-128	1	WNK1	Monocytes
ENG	2.20615e-132	0.263223	0.614	0.463	5.11606e-128	1	ENG	Monocytes
DMXL2	3.23261e-132	0.329921	0.462	0.288	7.49641e-128	1	DMXL2	Monocytes
USF2	5.27487e-132	0.330964	0.619	0.513	1.22324e-127	1	USF2	Monocytes
TMEM37	1.56695e-131	0.28348	0.355	0.19	3.63375e-127	1	TMEM37	Monocytes
GNAQ	4.73621e-131	0.357594	0.597	0.482	1.09833e-126	1	GNAQ	Monocytes
SLC8A1	7.02981e-130	0.317244	0.412	0.247	1.63021e-125	1	SLC8A1	Monocytes
SAV1	1.14414e-129	0.454087	0.447	0.3	2.65326e-125	1	SAV1	Monocytes
PRNP	1.84232e-127	0.375902	0.66	0.544	4.27234e-123	1	PRNP	Monocytes
UBE2D3	1.87444e-127	0.269348	0.894	0.87	4.34683e-123	1	UBE2D3	Monocytes
GRK3	4.23143e-127	0.325378	0.423	0.269	9.81268e-123	1	GRK3	Monocytes
PPP1R10	1.93492e-126	0.370775	0.601	0.498	4.48709e-122	1	PPP1R10	Monocytes
ATP6V0D1	2.27917e-126	0.30302	0.722	0.653	5.28539e-122	1	ATP6V0D1	Monocytes
SCN1B	2.54817e-126	0.25434	0.309	0.152	5.90921e-122	1	SCN1B	Monocytes
IQGAP1	2.95211e-126	0.278115	0.793	0.687	6.84594e-122	1	IQGAP1	Monocytes
RAB21	1.43617e-125	0.370782	0.607	0.514	3.33047e-121	1	RAB21	Monocytes
SEMA4A	9.54292e-125	0.352503	0.383	0.222	2.213e-120	1	SEMA4A	Monocytes
FXYD5	2.32658e-124	0.265887	0.813	0.681	5.39535e-120	1	FXYD5	Monocytes
CAPZB	2.34066e-123	0.262831	0.893	0.866	5.428e-119	1	CAPZB	Monocytes
SERTAD1	2.7186e-123	0.268456	0.717	0.602	6.30444e-119	1	SERTAD1	Monocytes
SDSL	1.16046e-122	0.344661	0.399	0.249	2.69111e-118	1	SDSL	Monocytes
HAVCR2	2.09277e-122	0.272926	0.495	0.312	4.85313e-118	1	HAVCR2	Monocytes
IER2	5.18651e-122	0.281886	0.931	0.858	1.20275e-117	1	IER2	Monocytes
TNFSF12	5.94439e-122	0.267535	0.439	0.262	1.3785e-117	1	TNFSF12	Monocytes
PICALM	1.0703e-121	0.330783	0.57	0.445	2.48202e-117	1	PICALM	Monocytes
MAPK6	1.13719e-121	0.38552	0.447	0.314	2.63714e-117	1	MAPK6	Monocytes
KIAA0930	2.93552e-121	0.324991	0.504	0.361	6.80748e-117	1	KIAA0930	Monocytes
INPP5D	3.8205e-121	0.284473	0.406	0.24	8.85974e-117	1	INPP5D	Monocytes
TMC6	2.09609e-120	0.286455	0.428	0.264	4.86084e-116	1	TMC6	Monocytes
BEX4	2.89424e-120	0.310029	0.482	0.326	6.71174e-116	1	BEX4	Monocytes
P2RX4	5.63416e-120	0.300346	0.379	0.226	1.30656e-115	1	P2RX4	Monocytes
GRK2	2.03513e-119	0.299514	0.557	0.42	4.71947e-115	1	GRK2	Monocytes
FNBP1	1.22827e-118	0.291077	0.524	0.357	2.84836e-114	1	FNBP1	Monocytes
RAP2B	3.67016e-118	0.340747	0.619	0.512	8.5111e-114	1	RAP2B	Monocytes
TPCN1	2.51773e-117	0.288475	0.366	0.217	5.83862e-113	1	TPCN1	Monocytes
IKZF1	4.28559e-117	0.258412	0.375	0.206	9.93829e-113	1	IKZF1	Monocytes
LPXN	1.72076e-114	0.277707	0.38	0.221	3.99044e-110	1	LPXN	Monocytes
RHOG	2.12686e-114	0.288883	0.679	0.568	4.93219e-110	1	RHOG	Monocytes
SH3BGRL	8.48545e-114	0.259413	0.823	0.777	1.96778e-109	1	SH3BGRL	Monocytes
ETF1	1.05822e-113	0.323404	0.605	0.514	2.45401e-109	1	ETF1	Monocytes
FMNL2	5.58185e-113	0.310075	0.432	0.283	1.29443e-108	1	FMNL2	Monocytes
SKIL	4.60639e-112	0.346652	0.665	0.579	1.06822e-107	1	SKIL	Monocytes
FAM53C	4.81217e-112	0.36128	0.497	0.371	1.11594e-107	1	FAM53C	Monocytes
GADD45G	6.67987e-112	0.396192	0.376	0.222	1.54906e-107	1	GADD45G	Monocytes
EHBP1L1	1.64652e-111	0.321483	0.485	0.355	3.81828e-107	1	EHBP1L1	Monocytes
RAB3IL1	2.01299e-111	0.257907	0.299	0.155	4.66812e-107	1	RAB3IL1	Monocytes
LAMP2	2.64369e-111	0.288597	0.704	0.635	6.13071e-107	1	LAMP2	Monocytes
GRB2	2.65126e-111	0.27667	0.755	0.682	6.14828e-107	1	GRB2	Monocytes
C9orf72	2.97887e-111	0.290139	0.368	0.218	6.90801e-107	1	C9orf72	Monocytes
LGALS3	5.88101e-111	0.305999	0.875	0.782	1.36381e-106	1	LGALS3	Monocytes
SERINC1	6.78536e-111	0.30936	0.642	0.559	1.57353e-106	1	SERINC1	Monocytes
RCAN1	5.35339e-110	0.883912	0.481	0.364	1.24145e-105	1	RCAN1	Monocytes
BAIAP2	8.55313e-110	0.325376	0.383	0.244	1.98347e-105	1	BAIAP2	Monocytes
EMILIN2	6.45247e-109	0.292271	0.497	0.35	1.49633e-104	1	EMILIN2	Monocytes
GPX3	5.20066e-108	0.281	0.372	0.224	1.20603e-103	1	GPX3	Monocytes
ITSN1	1.01713e-107	0.330422	0.439	0.303	2.35873e-103	1	ITSN1	Monocytes
SNX2	2.87407e-107	0.274668	0.717	0.635	6.66496e-103	1	SNX2	Monocytes
SLC12A7	3.79874e-107	0.313106	0.357	0.214	8.80929e-103	1	SLC12A7	Monocytes
PPARD	8.21776e-107	0.299486	0.366	0.228	1.9057e-102	1	PPARD	Monocytes
SMAP2	8.66591e-107	0.333249	0.553	0.443	2.00962e-102	1	SMAP2	Monocytes
MCTP1	1.38204e-106	0.255802	0.301	0.162	3.20495e-102	1	MCTP1	Monocytes
CYTH4	5.78614e-106	0.272774	0.449	0.288	1.34181e-101	1	CYTH4	Monocytes
RNF135	2.62922e-105	0.312383	0.354	0.219	6.09715e-101	1	RNF135	Monocytes
IDH1	5.3694e-105	0.325715	0.483	0.362	1.24516e-100	1	IDH1	Monocytes
ARRDC3	1.40562e-104	0.398533	0.495	0.358	3.25964e-100	1	ARRDC3	Monocytes
TAOK3	3.47786e-104	0.31985	0.596	0.501	8.06516e-100	1	TAOK3	Monocytes
UNC93B1	7.93175e-104	0.308231	0.547	0.424	1.83937e-99	1	UNC93B1	Monocytes
SDCCAG8	2.42261e-100	0.320216	0.463	0.342	5.61803e-96	1	SDCCAG8	Monocytes
MYO1F	1.46522e-99	0.250192	0.428	0.274	3.39785e-95	1	MYO1F	Monocytes
TSPAN4	1.82163e-99	0.310256	0.608	0.526	4.22436e-95	1	TSPAN4	Monocytes
HIVEP1	3.41677e-99	0.292584	0.307	0.176	7.92349e-95	1	HIVEP1	Monocytes
FAM49B	8.43409e-99	0.254586	0.802	0.74	1.95587e-94	1	FAM49B	Monocytes
ZFP91	2.80036e-98	0.445604	0.395	0.282	6.49404e-94	1	ZFP91	Monocytes
SATB1	3.08462e-98	0.365573	0.463	0.337	7.15323e-94	1	SATB1	Monocytes
CAT	1.3036e-95	0.302281	0.501	0.387	3.02304e-91	1	CAT	Monocytes
MAN1A1	2.19769e-95	0.286978	0.355	0.22	5.09645e-91	1	MAN1A1	Monocytes
ARL8B	2.92336e-95	0.306712	0.545	0.449	6.77927e-91	1	ARL8B	Monocytes
PCF11	7.16366e-95	0.308791	0.475	0.36	1.66125e-90	1	PCF11	Monocytes
ADAM9	3.95802e-94	0.275184	0.559	0.441	9.17865e-90	1	ADAM9	Monocytes
NRP2	1.54747e-93	0.309278	0.686	0.583	3.58859e-89	1	NRP2	Monocytes
NAGK	3.60725e-93	0.267164	0.59	0.494	8.36522e-89	1	NAGK	Monocytes
ANKRD9	6.70767e-93	0.318275	0.458	0.347	1.55551e-88	1	ANKRD9	Monocytes
C1orf54	1.02382e-92	0.272484	0.478	0.346	2.37425e-88	1	C1orf54	Monocytes
TNFRSF14	1.49769e-92	0.267691	0.531	0.397	3.47313e-88	1	TNFRSF14	Monocytes
RP2	8.85072e-92	0.28107	0.358	0.23	2.05248e-87	1	RP2	Monocytes
NUP58	3.16434e-91	0.340534	0.445	0.334	7.33811e-87	1	NUP58	Monocytes
BIN1	1.34283e-90	0.285071	0.464	0.334	3.11402e-86	1	BIN1	Monocytes
SGPL1	2.05278e-88	0.283521	0.443	0.318	4.7604e-84	1	SGPL1	Monocytes
RGS2	2.32554e-86	0.279875	0.715	0.602	5.39292e-82	1	RGS2	Monocytes
EVI2A	5.63378e-86	0.261301	0.515	0.386	1.30647e-81	1	EVI2A	Monocytes
ZBTB4	4.13633e-85	0.252173	0.307	0.185	9.59214e-81	1	ZBTB4	Monocytes
LMBRD1	8.06835e-83	0.278378	0.395	0.278	1.87105e-78	1	LMBRD1	Monocytes
M6PR	1.65374e-82	0.250334	0.688	0.62	3.83502e-78	1	M6PR	Monocytes
HELZ	2.55222e-82	0.294536	0.544	0.468	5.91859e-78	1	HELZ	Monocytes
WWP1	9.96319e-82	0.348458	0.456	0.356	2.31046e-77	1	WWP1	Monocytes
CD44	2.06866e-81	0.281294	0.727	0.636	4.79723e-77	1	CD44	Monocytes
CEP170	3.83806e-75	0.27923	0.58	0.508	8.90046e-71	1	CEP170	Monocytes
ETV6	5.93263e-75	0.255946	0.386	0.272	1.37578e-70	1	ETV6	Monocytes
PLEKHO2	1.18556e-74	0.259087	0.424	0.301	2.74931e-70	1	PLEKHO2	Monocytes
SWAP70	5.63602e-74	0.274504	0.483	0.391	1.30699e-69	1	SWAP70	Monocytes
EPS15	3.86444e-73	0.272994	0.487	0.394	8.96164e-69	1	EPS15	Monocytes
GPATCH2L	1.8007e-72	0.348151	0.492	0.421	4.17583e-68	1	GPATCH2L	Monocytes
ZC3H12A	4.10889e-72	0.250008	0.363	0.243	9.52852e-68	1	ZC3H12A	Monocytes
TMEM51	4.10784e-71	0.252218	0.312	0.204	9.52607e-67	1	TMEM51	Monocytes
MFSD12	1.48915e-70	0.27251	0.519	0.439	3.45333e-66	1	MFSD12	Monocytes
ARHGAP21	3.79347e-70	0.291254	0.435	0.348	8.79705e-66	1	ARHGAP21	Monocytes
ZNF33A	1.10847e-68	0.328297	0.35	0.25	2.57055e-64	1	ZNF33A	Monocytes
NAGA	1.45548e-68	0.253255	0.402	0.302	3.37527e-64	1	NAGA	Monocytes
PEPD	1.51008e-68	0.261568	0.563	0.516	3.50188e-64	1	PEPD	Monocytes
STX7	2.61168e-68	0.263093	0.49	0.404	6.05648e-64	1	STX7	Monocytes
MXD1	5.74207e-68	0.286219	0.473	0.363	1.33159e-63	1	MXD1	Monocytes
IRF2BP2	1.52901e-67	0.289139	0.63	0.604	3.54579e-63	1	IRF2BP2	Monocytes
G0S2	1.3213e-64	0.386608	0.392	0.268	3.0641e-60	1	G0S2	Monocytes
TACC1	1.52606e-64	0.256212	0.614	0.561	3.53892e-60	1	TACC1	Monocytes
HOMER3	1.58622e-63	0.262677	0.547	0.491	3.67844e-59	1	HOMER3	Monocytes
SLC43A3	2.83962e-62	0.272265	0.469	0.375	6.58507e-58	1	SLC43A3	Monocytes
PLK3	7.93511e-62	0.26276	0.437	0.343	1.84015e-57	1	PLK3	Monocytes
ZMIZ1	9.53434e-61	0.275239	0.4	0.316	2.21101e-56	1	ZMIZ1	Monocytes
PURB	5.22414e-60	0.299969	0.469	0.404	1.21148e-55	1	PURB	Monocytes
ARMCX1	8.7031e-60	0.26762	0.369	0.281	2.01825e-55	1	ARMCX1	Monocytes
FNIP21	2.33658e-59	0.324983	0.539	0.474	5.41854e-55	1	FNIP2	Monocytes
BAZ2B	1.74811e-57	0.267144	0.445	0.368	4.05386e-53	1	BAZ2B	Monocytes
PDE4DIP	2.42934e-56	0.273976	0.501	0.429	5.63364e-52	1	PDE4DIP	Monocytes
PLEKHM2	3.42982e-56	0.257979	0.413	0.342	7.95376e-52	1	PLEKHM2	Monocytes
NFIL3	8.00396e-54	0.272707	0.441	0.365	1.85612e-49	1	NFIL3	Monocytes
HEXIM1	5.1339e-53	0.267649	0.413	0.337	1.19055e-48	1	HEXIM1	Monocytes
TSC22D2	7.04251e-52	0.294515	0.471	0.415	1.63316e-47	1	TSC22D2	Monocytes
FAM107B	8.8269e-52	0.257202	0.506	0.425	2.04696e-47	1	FAM107B	Monocytes
FARP1	1.27946e-49	0.252579	0.415	0.344	2.96707e-45	1	FARP1	Monocytes
EIF4E	3.25691e-49	0.518619	0.559	0.571	7.55277e-45	1	EIF4E	Monocytes
USP9X	8.39745e-49	0.252174	0.472	0.429	1.94737e-44	1	USP9X	Monocytes
EDEM1	3.24101e-48	0.277765	0.359	0.28	7.5159e-44	1	EDEM1	Monocytes
PAPSS2	1.04627e-44	0.301741	0.383	0.313	2.4263e-40	1	PAPSS2	Monocytes
DYNC1H1	1.6795e-43	0.255649	0.71	0.716	3.89477e-39	1	DYNC1H1	Monocytes
FABP5	4.01169e-40	0.509237	0.748	0.721	9.30311e-36	1	FABP5	Monocytes
EIF4A3	1.2527e-38	0.25432	0.658	0.669	2.90502e-34	1	EIF4A3	Monocytes
FOXO3	1.2049e-37	0.262867	0.447	0.405	2.79416e-33	1	FOXO3	Monocytes
UBE2W	1.13713e-33	0.253366	0.406	0.376	2.63701e-29	1	UBE2W	Monocytes
SRA1	5.36168e-33	0.317088	0.497	0.506	1.24337e-28	1	SRA1	Monocytes
TET2	2.14286e-30	0.25709	0.368	0.316	4.96929e-26	1	TET2	Monocytes
RBBP8	2.3807e-24	0.274414	0.301	0.259	5.52084e-20	1	RBBP8	Monocytes
CHML	3.10456e-24	0.267298	0.324	0.28	7.19947e-20	1	CHML	Monocytes
PPP4R3A	2.99772e-23	0.290392	0.436	0.435	6.95172e-19	1	PPP4R3A	Monocytes
DUSP6	2.37563e-19	0.266834	0.356	0.312	5.50908e-15	1	DUSP6	Monocytes
LYVE1	0	1.83256	0.738	0.083	0	2	LYVE1	Monocytes
F13A11	0	1.52053	0.867	0.245	0	2	F13A1	Monocytes
FCGBP1	0	1.40271	0.681	0.16	0	2	FCGBP	Monocytes
MRC11	0	1.35717	0.901	0.308	0	2	MRC1	Monocytes
CYBB1	0	1.33989	0.966	0.35	0	2	CYBB	Monocytes
STAB11	0	1.27607	0.954	0.385	0	2	STAB1	Monocytes
VSIG41	0	1.26609	0.905	0.265	0	2	VSIG4	Monocytes
DAB21	0	1.26341	0.946	0.502	0	2	DAB2	Monocytes
CD1631	0	1.17588	0.95	0.34	0	2	CD163	Monocytes
C1QA1	0	1.08363	0.956	0.425	0	2	C1QA	Monocytes
CD141	0	1.07919	0.983	0.408	0	2	CD14	Monocytes
FCGR2A1	0	1.07042	0.974	0.405	0	2	FCGR2A	Monocytes
ALOX5AP	0	1.06677	0.882	0.364	0	2	ALOX5AP	Monocytes
C1QC1	0	1.058	0.935	0.377	0	2	C1QC	Monocytes
AIF11	0	1.04957	0.993	0.503	0	2	AIF1	Monocytes
CD931	0	1.03693	0.903	0.324	0	2	CD93	Monocytes
C1QB1	0	1.03506	0.941	0.419	0	2	C1QB	Monocytes
RNASE11	0	1.01957	0.929	0.459	0	2	RNASE1	Monocytes
MS4A6A1	0	1.01796	0.954	0.364	0	2	MS4A6A	Monocytes
MAF1	0	1.00445	0.913	0.551	0	2	MAF	Monocytes
FCGR3A1	0	0.936347	0.817	0.285	0	2	FCGR3A	Monocytes
FCGR1A1	0	0.930831	0.804	0.205	0	2	FCGR1A	Monocytes
TXNIP	0	0.881363	0.841	0.508	0	2	TXNIP	Monocytes
C5AR11	0	0.87663	0.921	0.352	0	2	C5AR1	Monocytes
MS4A4A1	0	0.864108	0.877	0.311	0	2	MS4A4A	Monocytes
HBEGF1	0	0.858243	0.778	0.365	0	2	HBEGF	Monocytes
ADAP21	0	0.856136	0.903	0.338	0	2	ADAP2	Monocytes
NAMPT1	0	0.850467	0.962	0.662	0	2	NAMPT	Monocytes
KCTD121	0	0.839984	0.947	0.656	0	2	KCTD12	Monocytes
ZFP36L11	0	0.839837	0.991	0.834	0	2	ZFP36L1	Monocytes
RB11	0	0.832797	0.862	0.396	0	2	RB1	Monocytes
PLTP1	0	0.805259	0.767	0.459	0	2	PLTP	Monocytes
SAMHD11	0	0.805095	0.934	0.523	0	2	SAMHD1	Monocytes
MSR11	0	0.797536	0.889	0.313	0	2	MSR1	Monocytes
DUSP11	0	0.778264	0.988	0.853	0	2	DUSP1	Monocytes
LPAR61	0	0.773919	0.783	0.268	0	2	LPAR6	Monocytes
LAPTM51	0	0.770423	0.997	0.62	0	2	LAPTM5	Monocytes
HCST	0	0.765733	0.878	0.394	0	2	HCST	Monocytes
SNX61	0	0.762791	0.95	0.764	0	2	SNX6	Monocytes
FTL1	0	0.760123	1	0.999	0	2	FTL	Monocytes
ITGB21	0	0.759704	0.962	0.52	0	2	ITGB2	Monocytes
SOD21	0	0.756482	0.962	0.618	0	2	SOD2	Monocytes
CTSS1	0	0.756242	0.982	0.535	0	2	CTSS	Monocytes
CTSB1	0	0.755905	0.995	0.835	0	2	CTSB	Monocytes
GPR341	0	0.754888	0.773	0.253	0	2	GPR34	Monocytes
SGK11	0	0.754166	0.863	0.515	0	2	SGK1	Monocytes
SLCO2B11	0	0.753188	0.867	0.31	0	2	SLCO2B1	Monocytes
VMP1	0	0.747945	0.881	0.712	0	2	VMP1	Monocytes
OGFRL11	0	0.738405	0.841	0.39	0	2	OGFRL1	Monocytes
CSF1R1	0	0.737907	0.932	0.432	0	2	CSF1R	Monocytes
RETN	0	0.733768	0.555	0.128	0	2	RETN	Monocytes
VAMP81	0	0.729948	0.97	0.553	0	2	VAMP8	Monocytes
TYROBP1	0	0.727787	0.998	0.54	0	2	TYROBP	Monocytes
MS4A71	0	0.726322	0.975	0.393	0	2	MS4A7	Monocytes
TMIGD31	0	0.72357	0.545	0.13	0	2	TMIGD3	Monocytes
FOLR21	0	0.71739	0.77	0.316	0	2	FOLR2	Monocytes
LY961	0	0.716343	0.854	0.418	0	2	LY96	Monocytes
ARHGAP181	0	0.714338	0.915	0.458	0	2	ARHGAP18	Monocytes
FCGR2B	0	0.712729	0.646	0.18	0	2	FCGR2B	Monocytes
GYPC1	0	0.712489	0.849	0.53	0	2	GYPC	Monocytes
RNASET21	0	0.711941	0.96	0.609	0	2	RNASET2	Monocytes
CCL21	0	0.704635	0.671	0.255	0	2	CCL2	Monocytes
NPC21	0	0.703123	0.996	0.814	0	2	NPC2	Monocytes
2022-03-11	0	0.702629	0.714	0.227	0	2	2022-03-01	Monocytes
SLC2A3	0	0.70085	0.778	0.421	0	2	SLC2A3	Monocytes
FCGRT1	0	0.700013	0.987	0.764	0	2	FCGRT	Monocytes
COLEC12	0	0.69478	0.781	0.419	0	2	COLEC12	Monocytes
SELENOP1	0	0.688058	0.898	0.73	0	2	SELENOP	Monocytes
FCER1G1	0	0.684082	0.995	0.552	0	2	FCER1G	Monocytes
PYCARD1	0	0.676234	0.903	0.485	0	2	PYCARD	Monocytes
HNMT1	0	0.676203	0.88	0.522	0	2	HNMT	Monocytes
PLEK1	0	0.67599	0.885	0.445	0	2	PLEK	Monocytes
PTPRE1	0	0.673605	0.847	0.388	0	2	PTPRE	Monocytes
C1orf1621	0	0.673049	0.844	0.323	0	2	C1orf162	Monocytes
MPEG11	0	0.669921	0.852	0.324	0	2	MPEG1	Monocytes
LST11	0	0.666539	0.862	0.352	0	2	LST1	Monocytes
C3AR11	0	0.662152	0.824	0.3	0	2	C3AR1	Monocytes
SAT11	0	0.658112	1	0.902	0	2	SAT1	Monocytes
CLTC1	0	0.654544	0.906	0.659	0	2	CLTC	Monocytes
NRP11	0	0.653879	0.825	0.404	0	2	NRP1	Monocytes
LCP1	0	0.652058	0.931	0.485	0	2	LCP1	Monocytes
FRMD4B1	0	0.64716	0.789	0.42	0	2	FRMD4B	Monocytes
NABP11	0	0.64623	0.725	0.399	0	2	NABP1	Monocytes
CEBPD1	0	0.646131	0.919	0.612	0	2	CEBPD	Monocytes
BLVRB1	0	0.630496	0.91	0.629	0	2	BLVRB	Monocytes
LIPA1	0	0.629935	0.837	0.415	0	2	LIPA	Monocytes
YWHAH	0	0.626019	0.881	0.642	0	2	YWHAH	Monocytes
DSE1	0	0.624448	0.746	0.371	0	2	DSE	Monocytes
CREG11	0	0.617817	0.897	0.602	0	2	CREG1	Monocytes
TNFSF13B1	0	0.617158	0.744	0.283	0	2	TNFSF13B	Monocytes
BMP2K1	0	0.614263	0.826	0.511	0	2	BMP2K	Monocytes
BRI3	0	0.61105	0.988	0.858	0	2	BRI3	Monocytes
S100A9	0	0.606487	0.709	0.252	0	2	S100A9	Monocytes
LRP11	0	0.604853	0.876	0.562	0	2	LRP1	Monocytes
NAIP1	0	0.604655	0.682	0.232	0	2	NAIP	Monocytes
GIMAP4	0	0.600114	0.734	0.273	0	2	GIMAP4	Monocytes
RNASE61	0	0.596101	0.815	0.369	0	2	RNASE6	Monocytes
IL1RN1	0	0.594803	0.58	0.248	0	2	IL1RN	Monocytes
IL181	0	0.592839	0.699	0.27	0	2	IL18	Monocytes
RNF1491	0	0.592575	0.791	0.474	0	2	RNF149	Monocytes
IQGAP11	0	0.591546	0.929	0.677	0	2	IQGAP1	Monocytes
SNX21	0	0.590401	0.872	0.624	0	2	SNX2	Monocytes
TGFBI1	0	0.588143	0.976	0.666	0	2	TGFBI	Monocytes
SRGN1	0	0.584554	1	0.674	0	2	SRGN	Monocytes
GLUL1	0	0.583075	0.949	0.743	0	2	GLUL	Monocytes
HCLS11	0	0.582974	0.839	0.419	0	2	HCLS1	Monocytes
ITPR21	0	0.579958	0.715	0.368	0	2	ITPR2	Monocytes
FPR31	0	0.578205	0.787	0.303	0	2	FPR3	Monocytes
IGSF61	0	0.57799	0.7	0.27	0	2	IGSF6	Monocytes
IL101	0	0.57252	0.533	0.21	0	2	IL10	Monocytes
LTC4S1	0	0.571886	0.673	0.233	0	2	LTC4S	Monocytes
APLP21	0	0.569397	0.981	0.802	0	2	APLP2	Monocytes
NR4A21	0	0.566598	0.926	0.667	0	2	NR4A2	Monocytes
FYB11	0	0.565632	0.872	0.42	0	2	FYB1	Monocytes
PLXDC21	0	0.562174	0.798	0.408	0	2	PLXDC2	Monocytes
CD41	0	0.561337	0.875	0.426	0	2	CD4	Monocytes
RGS11	0	0.560185	0.841	0.453	0	2	RGS1	Monocytes
ACTR21	0	0.559583	0.959	0.815	0	2	ACTR2	Monocytes
CYTH41	0	0.55818	0.678	0.272	0	2	CYTH4	Monocytes
TMEM176B1	0	0.557683	0.774	0.356	0	2	TMEM176B	Monocytes
NCKAP1L1	0	0.557115	0.791	0.37	0	2	NCKAP1L	Monocytes
NINJ11	0	0.55572	0.875	0.544	0	2	NINJ1	Monocytes
FCGR1B	0	0.551894	0.531	0.094	0	2	FCGR1B	Monocytes
ARMT1	0	0.549897	0.609	0.327	0	2	ARMT1	Monocytes
CLEC7A1	0	0.548133	0.729	0.302	0	2	CLEC7A	Monocytes
TMSB4X1	0	0.547064	1	0.996	0	2	TMSB4X	Monocytes
PIK3AP11	0	0.546281	0.683	0.262	0	2	PIK3AP1	Monocytes
EPS151	0	0.545753	0.683	0.38	0	2	EPS15	Monocytes
ADAM91	0	0.544486	0.752	0.427	0	2	ADAM9	Monocytes
SLC9A9	0	0.541368	0.571	0.179	0	2	SLC9A9	Monocytes
MFSD11	0	0.540166	0.81	0.482	0	2	MFSD1	Monocytes
ITGAM1	0	0.539853	0.686	0.239	0	2	ITGAM	Monocytes
SH2B31	0	0.535443	0.752	0.369	0	2	SH2B3	Monocytes
TYMP	0	0.533213	0.961	0.651	0	2	TYMP	Monocytes
AP1S2	0	0.529515	0.817	0.541	0	2	AP1S2	Monocytes
SPRED11	0	0.529002	0.719	0.425	0	2	SPRED1	Monocytes
SIRPA1	0	0.528896	0.774	0.345	0	2	SIRPA	Monocytes
MARCKS1	0	0.527988	0.979	0.838	0	2	MARCKS	Monocytes
PLEKHO21	0	0.5279	0.64	0.285	0	2	PLEKHO2	Monocytes
QKI1	0	0.527053	0.916	0.716	0	2	QKI	Monocytes
CPVL1	0	0.525664	0.897	0.589	0	2	CPVL	Monocytes
LINC01094	0	0.525632	0.512	0.135	0	2	LINC01094	Monocytes
AP2A21	0	0.524887	0.697	0.393	0	2	AP2A2	Monocytes
TPP11	0	0.520885	0.896	0.595	0	2	TPP1	Monocytes
GATM1	0	0.517733	0.545	0.189	0	2	GATM	Monocytes
MGAT4A1	0	0.513687	0.668	0.298	0	2	MGAT4A	Monocytes
FGL21	0	0.511908	0.809	0.367	0	2	FGL2	Monocytes
FPR11	0	0.506092	0.584	0.169	0	2	FPR1	Monocytes
CTSH	0	0.505337	0.816	0.469	0	2	CTSH	Monocytes
ITSN11	0	0.496753	0.601	0.291	0	2	ITSN1	Monocytes
LY861	0	0.496656	0.693	0.255	0	2	LY86	Monocytes
SLC4A71	0	0.49376	0.679	0.381	0	2	SLC4A7	Monocytes
GMFG	0	0.493746	0.905	0.595	0	2	GMFG	Monocytes
ARRB21	0	0.492902	0.804	0.406	0	2	ARRB2	Monocytes
SIGLEC11	0	0.492567	0.582	0.185	0	2	SIGLEC1	Monocytes
CAB39	0	0.486502	0.696	0.386	0	2	CAB39	Monocytes
GPRIN31	0	0.484252	0.651	0.294	0	2	GPRIN3	Monocytes
CD3021	0	0.483961	0.642	0.274	0	2	CD302	Monocytes
ZEB21	0	0.483693	0.909	0.707	0	2	ZEB2	Monocytes
RNF1301	0	0.48362	0.872	0.586	0	2	RNF130	Monocytes
ARPC1B	0	0.483395	0.962	0.763	0	2	ARPC1B	Monocytes
LCP21	0	0.483359	0.787	0.361	0	2	LCP2	Monocytes
SPI11	0	0.482314	0.862	0.427	0	2	SPI1	Monocytes
CD531	0	0.48107	0.89	0.49	0	2	CD53	Monocytes
HPGDS1	0	0.480995	0.451	0.147	0	2	HPGDS	Monocytes
LYZ	0	0.480541	0.878	0.45	0	2	LYZ	Monocytes
IL10RA1	0	0.480178	0.732	0.309	0	2	IL10RA	Monocytes
LYN1	0	0.479614	0.748	0.372	0	2	LYN	Monocytes
ARHGDIB	0	0.478844	0.954	0.587	0	2	ARHGDIB	Monocytes
BCAT1	0	0.477997	0.731	0.436	0	2	BCAT1	Monocytes
DMXL21	0	0.477409	0.633	0.276	0	2	DMXL2	Monocytes
LAIR11	0	0.476038	0.742	0.31	0	2	LAIR1	Monocytes
NEAT11	0	0.475518	0.999	0.971	0	2	NEAT1	Monocytes
CD2091	0	0.474153	0.462	0.175	0	2	CD209	Monocytes
FOS	0	0.473386	0.986	0.891	0	2	FOS	Monocytes
GNAI21	0	0.470016	0.984	0.891	0	2	GNAI2	Monocytes
GRB21	0	0.468049	0.88	0.673	0	2	GRB2	Monocytes
RCBTB2	0	0.467461	0.521	0.17	0	2	RCBTB2	Monocytes
SERPINA1	0	0.466254	0.545	0.183	0	2	SERPINA1	Monocytes
AP1B11	0	0.465594	0.72	0.398	0	2	AP1B1	Monocytes
CTSZ1	0	0.45876	0.985	0.769	0	2	CTSZ	Monocytes
PLAUR1	0	0.456828	0.909	0.56	0	2	PLAUR	Monocytes
DOK21	0	0.45494	0.697	0.338	0	2	DOK2	Monocytes
EMB	0	0.454644	0.603	0.232	0	2	EMB	Monocytes
AP2S1	0	0.452844	0.96	0.852	0	2	AP2S1	Monocytes
CARD16	0	0.451748	0.758	0.397	0	2	CARD16	Monocytes
EPB41L31	0	0.446736	0.666	0.314	0	2	EPB41L3	Monocytes
TLR41	0	0.438684	0.583	0.219	0	2	TLR4	Monocytes
DRAM1	0	0.437854	0.551	0.206	0	2	DRAM1	Monocytes
FERMT3	0	0.433695	0.764	0.419	0	2	FERMT3	Monocytes
RAC1	0	0.430303	0.995	0.941	0	2	RAC1	Monocytes
PLXND11	0	0.428626	0.716	0.39	0	2	PLXND1	Monocytes
THEMIS21	0	0.426162	0.677	0.326	0	2	THEMIS2	Monocytes
MNDA1	0	0.42373	0.626	0.24	0	2	MNDA	Monocytes
CD33	0	0.422382	0.565	0.229	0	2	CD33	Monocytes
ETV5	0	0.420837	0.537	0.232	0	2	ETV5	Monocytes
LILRB1	0	0.417117	0.496	0.154	0	2	LILRB1	Monocytes
IL17RA	0	0.416026	0.488	0.184	0	2	IL17RA	Monocytes
SLC11A1	0	0.412513	0.568	0.219	0	2	SLC11A1	Monocytes
RBM471	0	0.411185	0.675	0.338	0	2	RBM47	Monocytes
SLC7A71	0	0.410085	0.643	0.295	0	2	SLC7A7	Monocytes
TNFRSF1B1	0	0.409572	0.805	0.394	0	2	TNFRSF1B	Monocytes
CD681	0	0.409505	0.969	0.517	0	2	CD68	Monocytes
GAS71	0	0.408714	0.526	0.186	0	2	GAS7	Monocytes
NCF41	0	0.407491	0.686	0.325	0	2	NCF4	Monocytes
TFEC	0	0.406711	0.589	0.259	0	2	TFEC	Monocytes
NLRP31	0	0.405783	0.589	0.241	0	2	NLRP3	Monocytes
LRRC251	0	0.403352	0.533	0.192	0	2	LRRC25	Monocytes
RPL27A	0	0.39845	0.999	0.988	0	2	RPL27A	Monocytes
LAT2	0	0.397504	0.631	0.291	0	2	LAT2	Monocytes
GPR84	0	0.396758	0.422	0.105	0	2	GPR84	Monocytes
COTL1	0	0.395913	0.954	0.773	0	2	COTL1	Monocytes
SYK1	0	0.395549	0.612	0.293	0	2	SYK	Monocytes
LMO2	0	0.393377	0.583	0.242	0	2	LMO2	Monocytes
PSAP1	0	0.391534	0.996	0.871	0	2	PSAP	Monocytes
CD741	0	0.388754	0.987	0.629	0	2	CD74	Monocytes
IGSF211	0	0.38864	0.446	0.156	0	2	IGSF21	Monocytes
DOCK8	0	0.387702	0.658	0.323	0	2	DOCK8	Monocytes
INPP5D1	0	0.385688	0.546	0.23	0	2	INPP5D	Monocytes
TLR21	0	0.38203	0.502	0.181	0	2	TLR2	Monocytes
PCDH12	0	0.380987	0.333	0.055	0	2	PCDH12	Monocytes
PTPRC	0	0.379345	0.914	0.513	0	2	PTPRC	Monocytes
NCF2	0	0.377775	0.548	0.215	0	2	NCF2	Monocytes
MILR1	0	0.369911	0.454	0.151	0	2	MILR1	Monocytes
TPT1	0	0.367776	1	1	0	2	TPT1	Monocytes
MT-ND11	0	0.367309	0.998	0.995	0	2	MT-ND1	Monocytes
LILRB21	0	0.363537	0.528	0.207	0	2	LILRB2	Monocytes
ADCY7	0	0.356381	0.514	0.206	0	2	ADCY7	Monocytes
LPAR5	0	0.354388	0.392	0.126	0	2	LPAR5	Monocytes
CCDC170	0	0.35126	0.358	0.09	0	2	CCDC170	Monocytes
ALOX5	0	0.3473	0.434	0.125	0	2	ALOX5	Monocytes
GIMAP6	0	0.346871	0.409	0.107	0	2	GIMAP6	Monocytes
RAB3IL11	0	0.34529	0.429	0.146	0	2	RAB3IL1	Monocytes
GAL3ST41	0	0.344512	0.451	0.16	0	2	GAL3ST4	Monocytes
HCK1	0	0.343178	0.521	0.208	0	2	HCK	Monocytes
TLR1	0	0.336433	0.397	0.111	0	2	TLR1	Monocytes
DENND3	0	0.332568	0.385	0.12	0	2	DENND3	Monocytes
FTH11	0	0.323336	1	0.999	0	2	FTH1	Monocytes
TNFAIP8L2	0	0.322177	0.421	0.134	0	2	TNFAIP8L2	Monocytes
ATP8B4	0	0.309915	0.377	0.114	0	2	ATP8B4	Monocytes
TLR7	0	0.29175	0.344	0.093	0	2	TLR7	Monocytes
GIMAP8	0	0.287616	0.311	0.075	0	2	GIMAP8	Monocytes
P2RY6	0	0.282758	0.336	0.088	0	2	P2RY6	Monocytes
IL1B1	0	0.272771	0.831	0.441	0	2	IL1B	Monocytes
RGS18	0	0.270261	0.3	0.074	0	2	RGS18	Monocytes
RBP7	0	0.254618	0.34	0.086	0	2	RBP7	Monocytes
SLA	4.54143e-306	0.335025	0.608	0.278	1.05316e-301	2	SLA	Monocytes
HIF1A1	1.41451e-305	0.451731	0.899	0.692	3.28024e-301	2	HIF1A	Monocytes
EMILIN21	5.06341e-304	0.403066	0.646	0.339	1.1742e-299	2	EMILIN2	Monocytes
IGFBP4	1.41853e-302	0.350238	0.634	0.307	3.28957e-298	2	IGFBP4	Monocytes
SKAP2	1.01834e-301	0.451905	0.805	0.546	2.36154e-297	2	SKAP2	Monocytes
ATP5F1E	2.65535e-301	0.319944	0.994	0.978	6.15775e-297	2	ATP5F1E	Monocytes
GLIPR1	5.36312e-300	0.462462	0.825	0.539	1.24371e-295	2	GLIPR1	Monocytes
ST6GAL11	5.60591e-300	0.338306	0.433	0.16	1.30001e-295	2	ST6GAL1	Monocytes
WIPF11	7.4e-298	0.420868	0.79	0.51	1.71606e-293	2	WIPF1	Monocytes
LGALS91	1.50708e-297	0.395818	0.716	0.365	3.49491e-293	2	LGALS9	Monocytes
FCHSD2	2.87613e-297	0.407602	0.511	0.233	6.66974e-293	2	FCHSD2	Monocytes
CLEC5A	4.12573e-296	0.392609	0.326	0.096	9.56758e-292	2	CLEC5A	Monocytes
IFITM3	8.13466e-296	0.499933	0.941	0.752	1.88643e-291	2	IFITM3	Monocytes
METRNL1	4.02897e-295	0.395424	0.905	0.663	9.34318e-291	2	METRNL	Monocytes
CCR1	4.47297e-293	0.379437	0.545	0.241	1.03728e-288	2	CCR1	Monocytes
RHBDF21	1.30588e-292	0.325519	0.46	0.179	3.02833e-288	2	RHBDF2	Monocytes
TREM21	5.52445e-288	0.323032	0.634	0.264	1.28112e-283	2	TREM2	Monocytes
CD861	1.044e-287	0.325172	0.668	0.317	2.42104e-283	2	CD86	Monocytes
GIMAP1	1.07676e-287	0.286649	0.42	0.15	2.49701e-283	2	GIMAP1	Monocytes
IFITM2	2.06894e-287	0.434975	0.865	0.649	4.79786e-283	2	IFITM2	Monocytes
MYO5A1	2.23608e-287	0.426715	0.627	0.338	5.18548e-283	2	MYO5A	Monocytes
MAP3K1	2.66204e-286	0.362372	0.486	0.211	6.17326e-282	2	MAP3K1	Monocytes
LILRB51	9.21503e-286	0.364648	0.481	0.182	2.13697e-281	2	LILRB5	Monocytes
SLC16A101	1.31249e-285	0.437395	0.643	0.305	3.04366e-281	2	SLC16A10	Monocytes
PYGL	1.22535e-284	0.409436	0.551	0.272	2.84158e-280	2	PYGL	Monocytes
SERPINB1	1.41622e-284	0.472726	0.798	0.562	3.28422e-280	2	SERPINB1	Monocytes
RPS20	3.32928e-284	0.316515	0.997	0.974	7.72061e-280	2	RPS20	Monocytes
NFKBIA1	1.22401e-283	0.524439	0.964	0.836	2.83848e-279	2	NFKBIA	Monocytes
ZFP361	8.75879e-283	0.50952	0.95	0.787	2.03116e-278	2	ZFP36	Monocytes
VEGFA1	5.08494e-282	0.597442	0.751	0.5	1.1792e-277	2	VEGFA	Monocytes
DOCK21	1.05921e-281	0.347614	0.578	0.27	2.4563e-277	2	DOCK2	Monocytes
TNFRSF1A	5.80036e-281	0.427535	0.758	0.492	1.3451e-276	2	TNFRSF1A	Monocytes
NPL1	2.06939e-280	0.365598	0.636	0.311	4.79893e-276	2	NPL	Monocytes
WAS	2.13218e-280	0.336548	0.601	0.291	4.94453e-276	2	WAS	Monocytes
SLAMF8	3.68289e-280	0.276924	0.359	0.117	8.54063e-276	2	SLAMF8	Monocytes
GNPDA1	7.80533e-280	0.444488	0.621	0.362	1.81006e-275	2	GNPDA1	Monocytes
ST14	8.98704e-279	0.300328	0.414	0.154	2.08409e-274	2	ST14	Monocytes
DPYD	1.64829e-278	0.367225	0.496	0.225	3.82238e-274	2	DPYD	Monocytes
TGFBR1	1.5471e-277	0.460191	0.596	0.337	3.58772e-273	2	TGFBR1	Monocytes
HAVCR21	2.37747e-277	0.343415	0.622	0.303	5.51335e-273	2	HAVCR2	Monocytes
ARHGAP41	1.77331e-275	0.389736	0.661	0.356	4.1123e-271	2	ARHGAP4	Monocytes
HLA-DMA1	2.44911e-275	0.338378	0.872	0.471	5.67949e-271	2	HLA-DMA	Monocytes
PRNP1	3.88469e-275	0.610424	0.77	0.536	9.00859e-271	2	PRNP	Monocytes
IL13RA1	4.22897e-275	0.414281	0.638	0.371	9.80698e-271	2	IL13RA1	Monocytes
IFI16	1.3806e-274	0.417898	0.881	0.686	3.20161e-270	2	IFI16	Monocytes
POU2F2	2.57448e-274	0.32778	0.424	0.16	5.97023e-270	2	POU2F2	Monocytes
SASH11	4.35193e-274	0.412814	0.535	0.254	1.00921e-269	2	SASH1	Monocytes
SH3BGRL1	6.94157e-274	0.39639	0.91	0.771	1.60975e-269	2	SH3BGRL	Monocytes
RGS21	1.19708e-273	0.587938	0.828	0.594	2.77602e-269	2	RGS2	Monocytes
ARHGAP30	1.34117e-273	0.307132	0.487	0.203	3.11018e-269	2	ARHGAP30	Monocytes
HLA-DPA11	1.12791e-272	0.262912	0.945	0.556	2.61563e-268	2	HLA-DPA1	Monocytes
NFATC2	1.51805e-272	0.302516	0.424	0.16	3.52035e-268	2	NFATC2	Monocytes
SOCS31	2.96909e-272	0.672232	0.815	0.615	6.88533e-268	2	SOCS3	Monocytes
CNPY3	5.97792e-272	0.425045	0.797	0.6	1.38628e-267	2	CNPY3	Monocytes
FNBP11	1.04029e-271	0.366057	0.652	0.348	2.41244e-267	2	FNBP1	Monocytes
AOAH	5.16257e-271	0.320486	0.463	0.181	1.1972e-266	2	AOAH	Monocytes
MERTK1	5.47704e-271	0.339722	0.581	0.262	1.27013e-266	2	MERTK	Monocytes
IER31	9.15628e-271	0.328331	0.981	0.748	2.12334e-266	2	IER3	Monocytes
GNA131	1.38739e-269	0.433651	0.759	0.497	3.21735e-265	2	GNA13	Monocytes
TMEM176A1	1.88746e-269	0.376817	0.577	0.264	4.37702e-265	2	TMEM176A	Monocytes
ARPC3	5.36276e-269	0.321972	0.993	0.961	1.24362e-264	2	ARPC3	Monocytes
SLC15A31	7.42769e-268	0.313265	0.581	0.264	1.72248e-263	2	SLC15A3	Monocytes
RAB311	3.99839e-267	0.389423	0.865	0.637	9.27227e-263	2	RAB31	Monocytes
OTULINL	3.81908e-266	0.329909	0.513	0.226	8.85646e-262	2	OTULINL	Monocytes
IRF81	2.45518e-265	0.317128	0.512	0.214	5.69356e-261	2	IRF8	Monocytes
SDC3	3.09268e-265	0.35111	0.471	0.195	7.17193e-261	2	SDC3	Monocytes
CD164	4.47097e-265	0.417065	0.895	0.763	1.03682e-260	2	CD164	Monocytes
LILRB3	4.70911e-265	0.290813	0.39	0.142	1.09204e-260	2	LILRB3	Monocytes
CXCL21	4.80809e-265	0.333127	0.789	0.429	1.115e-260	2	CXCL2	Monocytes
RASSF41	2.0331e-262	0.368654	0.635	0.331	4.71476e-258	2	RASSF4	Monocytes
EVI2B	4.40294e-262	0.404636	0.656	0.345	1.02104e-257	2	EVI2B	Monocytes
KLF61	1.24101e-260	0.5184	0.943	0.801	2.8779e-256	2	KLF6	Monocytes
ADGRE21	2.91165e-260	0.388647	0.443	0.183	6.75212e-256	2	ADGRE2	Monocytes
SLC40A11	1.19207e-259	0.451962	0.66	0.335	2.7644e-255	2	SLC40A1	Monocytes
ZNF3311	3.92947e-259	0.674847	0.735	0.471	9.11243e-255	2	ZNF331	Monocytes
AGFG1	1.91104e-258	0.428366	0.571	0.316	4.4317e-254	2	AGFG1	Monocytes
LGMN1	1.53832e-257	0.388256	0.884	0.669	3.56736e-253	2	LGMN	Monocytes
PLXNC11	2.87613e-257	0.303758	0.441	0.175	6.66974e-253	2	PLXNC1	Monocytes
CCDC88A	8.79362e-257	0.41923	0.86	0.652	2.03924e-252	2	CCDC88A	Monocytes
ZNF106	1.46276e-256	0.418139	0.693	0.459	3.39213e-252	2	ZNF106	Monocytes
C21	5.37811e-256	0.36963	0.551	0.248	1.24718e-251	2	C2	Monocytes
CXCL31	2.40451e-255	0.42865	0.726	0.4	5.57607e-251	2	CXCL3	Monocytes
TSPAN33	3.17161e-255	0.362289	0.495	0.237	7.35497e-251	2	TSPAN33	Monocytes
CTSL1	1.32264e-253	0.299189	0.892	0.661	3.0672e-249	2	CTSL	Monocytes
LPCAT2	5.04886e-253	0.292175	0.426	0.169	1.17083e-248	2	LPCAT2	Monocytes
NUP214	7.89198e-253	0.40397	0.587	0.331	1.83015e-248	2	NUP214	Monocytes
G0S21	5.53199e-252	0.689304	0.541	0.257	1.28287e-247	2	G0S2	Monocytes
MYO1F1	2.54631e-249	0.313764	0.556	0.265	5.9049e-245	2	MYO1F	Monocytes
CYFIP11	2.91577e-248	0.376631	0.733	0.463	6.76167e-244	2	CYFIP1	Monocytes
PNRC11	7.80052e-248	0.406577	0.952	0.846	1.80894e-243	2	PNRC1	Monocytes
VPS13C	1.53458e-247	0.379385	0.642	0.383	3.5587e-243	2	VPS13C	Monocytes
RHOA	3.25886e-247	0.331577	0.976	0.913	7.5573e-243	2	RHOA	Monocytes
CEP1701	2.20651e-246	0.41449	0.73	0.497	5.11689e-242	2	CEP170	Monocytes
HLA-DMB1	7.60942e-246	0.34062	0.712	0.358	1.76462e-241	2	HLA-DMB	Monocytes
S100A4	9.64468e-245	0.416404	0.982	0.873	2.2366e-240	2	S100A4	Monocytes
ACSL11	4.61682e-244	0.381697	0.585	0.31	1.07064e-239	2	ACSL1	Monocytes
CXCL161	2.84586e-240	0.310798	0.721	0.377	6.59954e-236	2	CXCL16	Monocytes
SAMSN11	9.32203e-240	0.265995	0.733	0.373	2.16178e-235	2	SAMSN1	Monocytes
TACC11	1.23928e-239	0.41875	0.766	0.549	2.87389e-235	2	TACC1	Monocytes
IQGAP21	2.98876e-239	0.390723	0.658	0.364	6.93094e-235	2	IQGAP2	Monocytes
CSTA	5.10527e-239	0.276008	0.39	0.149	1.18391e-234	2	CSTA	Monocytes
VAV1	1.14827e-238	0.282443	0.422	0.173	2.66284e-234	2	VAV1	Monocytes
CAPG1	8.49158e-238	0.384637	0.861	0.581	1.9692e-233	2	CAPG	Monocytes
PLAU1	9.91408e-238	0.330739	0.655	0.337	2.29907e-233	2	PLAU	Monocytes
GNS	3.41117e-237	0.340792	0.771	0.487	7.9105e-233	2	GNS	Monocytes
ICAM11	1.62101e-235	0.403342	0.744	0.435	3.75912e-231	2	ICAM1	Monocytes
KIAA1551	1.6702e-235	0.385631	0.56	0.302	3.8732e-231	2	KIAA1551	Monocytes
ETS21	5.34705e-235	0.389453	0.714	0.431	1.23998e-230	2	ETS2	Monocytes
USP531	7.94904e-235	0.415011	0.42	0.184	1.84338e-230	2	USP53	Monocytes
RPL13A	1.28262e-234	0.262485	0.998	0.992	2.97439e-230	2	RPL13A	Monocytes
LAP3	2.61546e-234	0.452286	0.763	0.578	6.06524e-230	2	LAP3	Monocytes
MCL11	2.72361e-234	0.387219	0.96	0.862	6.31606e-230	2	MCL1	Monocytes
THBD1	2.99755e-234	0.56292	0.63	0.365	6.95132e-230	2	THBD	Monocytes
RHOG1	4.13888e-232	0.360964	0.797	0.559	9.59806e-228	2	RHOG	Monocytes
RASGEF1B1	8.96387e-232	0.39315	0.695	0.413	2.07872e-227	2	RASGEF1B	Monocytes
LYL1	3.70053e-231	0.283073	0.395	0.162	8.58152e-227	2	LYL1	Monocytes
UCP21	4.75355e-231	0.37089	0.727	0.446	1.10235e-226	2	UCP2	Monocytes
PAK2	2.02542e-230	0.372702	0.787	0.586	4.69696e-226	2	PAK2	Monocytes
RAB10	1.33029e-229	0.381819	0.804	0.637	3.08494e-225	2	RAB10	Monocytes
PARP14	1.43366e-229	0.446662	0.714	0.473	3.32467e-225	2	PARP14	Monocytes
MSN	6.91871e-229	0.359939	0.895	0.747	1.60445e-224	2	MSN	Monocytes
CELF21	8.48495e-229	0.325437	0.703	0.391	1.96766e-224	2	CELF2	Monocytes
S100A11	5.46913e-228	0.345367	0.996	0.975	1.26829e-223	2	S100A11	Monocytes
NISCH	1.16592e-227	0.354423	0.473	0.234	2.70376e-223	2	NISCH	Monocytes
SCN1B1	1.82918e-226	0.307551	0.373	0.148	4.24187e-222	2	SCN1B	Monocytes
GRN1	5.97853e-226	0.26864	0.984	0.849	1.38642e-221	2	GRN	Monocytes
NOP10	1.27827e-225	0.402865	0.903	0.805	2.96431e-221	2	NOP10	Monocytes
LUCAT11	1.2409e-224	0.370006	0.401	0.163	2.87765e-220	2	LUCAT1	Monocytes
TPM3	1.98822e-224	0.36307	0.954	0.856	4.61069e-220	2	TPM3	Monocytes
TM6SF11	2.34227e-223	0.254082	0.354	0.132	5.43172e-219	2	TM6SF1	Monocytes
PLEKHO1	2.44262e-223	0.429417	0.778	0.593	5.66444e-219	2	PLEKHO1	Monocytes
TNFSF121	4.83674e-223	0.283321	0.535	0.256	1.12164e-218	2	TNFSF12	Monocytes
BTG21	7.99744e-223	0.512368	0.86	0.643	1.85461e-218	2	BTG2	Monocytes
SH3BGRL3	1.10504e-222	0.387856	0.993	0.957	2.56259e-218	2	SH3BGRL3	Monocytes
CLIC1	1.1258e-222	0.314743	0.981	0.934	2.61073e-218	2	CLIC1	Monocytes
PTAFR1	3.40197e-222	0.266222	0.421	0.171	7.88916e-218	2	PTAFR	Monocytes
CD441	5.30917e-222	0.330938	0.877	0.625	1.2312e-217	2	CD44	Monocytes
ITM2B1	9.4615e-222	0.367663	0.994	0.943	2.19412e-217	2	ITM2B	Monocytes
CD37	1.6803e-221	0.263927	0.686	0.363	3.89661e-217	2	CD37	Monocytes
TTYH31	7.28399e-221	0.362691	0.754	0.5	1.68916e-216	2	TTYH3	Monocytes
WASHC4	2.74334e-220	0.366267	0.633	0.401	6.3618e-216	2	WASHC4	Monocytes
ARPC2	5.92404e-220	0.299791	0.988	0.946	1.37378e-215	2	ARPC2	Monocytes
CASP11	1.99584e-218	0.302141	0.628	0.326	4.62835e-214	2	CASP1	Monocytes
ABCA11	8.69919e-218	0.389025	0.717	0.459	2.01734e-213	2	ABCA1	Monocytes
CANX	2.93882e-217	0.347929	0.923	0.774	6.81513e-213	2	CANX	Monocytes
ARRDC31	7.4316e-217	0.515975	0.593	0.351	1.72339e-212	2	ARRDC3	Monocytes
PLA2G15	4.76345e-216	0.301131	0.457	0.217	1.10464e-211	2	PLA2G15	Monocytes
GPSM3	8.54064e-216	0.293198	0.727	0.434	1.98057e-211	2	GPSM3	Monocytes
LITAF1	1.06709e-213	0.376215	0.9	0.692	2.47458e-209	2	LITAF	Monocytes
FCHO21	8.5684e-213	0.345631	0.553	0.302	1.98701e-208	2	FCHO2	Monocytes
HPSE	6.21938e-212	0.268706	0.36	0.14	1.44227e-207	2	HPSE	Monocytes
OAZ11	6.49337e-212	0.260116	0.999	0.985	1.50581e-207	2	OAZ1	Monocytes
MT-ND2	1.71924e-211	0.286252	0.999	0.993	3.98691e-207	2	MT-ND2	Monocytes
SLC8A11	4.5171e-211	0.31532	0.487	0.242	1.04752e-206	2	SLC8A1	Monocytes
CMKLR1	5.5404e-211	0.258016	0.335	0.125	1.28482e-206	2	CMKLR1	Monocytes
IGF11	1.41166e-210	0.286356	0.432	0.183	3.27365e-206	2	IGF1	Monocytes
CAP1	3.49014e-210	0.331363	0.934	0.83	8.09365e-206	2	CAP1	Monocytes
GPR1831	1.5885e-209	0.372411	0.805	0.503	3.68374e-205	2	GPR183	Monocytes
NFKBIZ1	1.65968e-209	0.521926	0.78	0.558	3.84879e-205	2	NFKBIZ	Monocytes
VSIR1	9.64409e-209	0.318012	0.61	0.333	2.23646e-204	2	VSIR	Monocytes
SERPINB91	1.5523e-208	0.332648	0.636	0.331	3.59978e-204	2	SERPINB9	Monocytes
CYBA1	9.84455e-207	0.346767	0.996	0.852	2.28295e-202	2	CYBA	Monocytes
BLVRA	1.49099e-206	0.368888	0.714	0.498	3.45761e-202	2	BLVRA	Monocytes
RASSF2	1.88994e-206	0.283854	0.454	0.213	4.38277e-202	2	RASSF2	Monocytes
PPP1R18	6.35027e-206	0.346793	0.697	0.463	1.47263e-201	2	PPP1R18	Monocytes
PTPRJ	1.79273e-205	0.300389	0.517	0.266	4.15733e-201	2	PTPRJ	Monocytes
IFNGR2	2.57882e-203	0.362693	0.794	0.602	5.98028e-199	2	IFNGR2	Monocytes
ATF32	2.84608e-203	0.534021	0.814	0.609	6.60005e-199	2	ATF3	Monocytes
CACNA2D4	4.7435e-203	0.27409	0.388	0.169	1.10002e-198	2	CACNA2D4	Monocytes
ATP6V0A1	1.90464e-202	0.330065	0.514	0.275	4.41685e-198	2	ATP6V0A1	Monocytes
LRRFIP1	3.49605e-201	0.342821	0.88	0.694	8.10734e-197	2	LRRFIP1	Monocytes
RNF213	4.57212e-201	0.369168	0.754	0.53	1.06027e-196	2	RNF213	Monocytes
NCOA41	2.09213e-200	0.350788	0.736	0.53	4.85164e-196	2	NCOA4	Monocytes
DDX3Y1	4.42162e-200	0.335083	0.653	0.379	1.02537e-195	2	DDX3Y	Monocytes
ZSWIM61	1.27242e-199	0.340413	0.56	0.327	2.95075e-195	2	ZSWIM6	Monocytes
TLN1	2.05808e-199	0.342562	0.811	0.634	4.77268e-195	2	TLN1	Monocytes
RPL31	5.59055e-198	0.29955	0.95	0.858	1.29645e-193	2	RPL31	Monocytes
PLSCR11	7.33648e-198	0.341311	0.732	0.491	1.70133e-193	2	PLSCR1	Monocytes
VMO11	1.85613e-194	0.255631	0.488	0.224	4.30436e-190	2	VMO1	Monocytes
YBX3	1.97947e-194	0.411216	0.872	0.694	4.59038e-190	2	YBX3	Monocytes
BST2	5.52495e-194	0.345108	0.9	0.692	1.28124e-189	2	BST2	Monocytes
DPYSL2	7.98903e-194	0.348544	0.668	0.457	1.85266e-189	2	DPYSL2	Monocytes
TNFAIP31	5.9734e-193	0.501352	0.773	0.521	1.38523e-188	2	TNFAIP3	Monocytes
CPED1	1.09327e-192	0.250152	0.315	0.122	2.53528e-188	2	CPED1	Monocytes
PTPN61	1.60069e-191	0.280537	0.593	0.321	3.71201e-187	2	PTPN6	Monocytes
CAPZA2	1.67662e-191	0.334757	0.831	0.693	3.88809e-187	2	CAPZA2	Monocytes
RNF131	9.19521e-191	0.334242	0.737	0.532	2.13237e-186	2	RNF13	Monocytes
IRS21	3.32583e-189	0.373245	0.494	0.261	7.7126e-185	2	IRS2	Monocytes
MTSS1	1.14178e-188	0.381531	0.595	0.37	2.6478e-184	2	MTSS1	Monocytes
SPINT21	3.57566e-188	0.251813	0.515	0.254	8.29196e-184	2	SPINT2	Monocytes
WNK11	1.18523e-186	0.341951	0.765	0.577	2.74854e-182	2	WNK1	Monocytes
RPL231	2.57118e-186	0.257032	0.996	0.977	5.96258e-182	2	RPL23	Monocytes
SFMBT21	4.91319e-186	0.271647	0.393	0.176	1.13937e-181	2	SFMBT2	Monocytes
TMEM219	1.26548e-185	0.326546	0.8	0.635	2.93465e-181	2	TMEM219	Monocytes
SCARB21	7.34238e-185	0.345163	0.794	0.612	1.7027e-180	2	SCARB2	Monocytes
STOM	1.39689e-184	0.329413	0.661	0.43	3.23939e-180	2	STOM	Monocytes
ME2	1.47543e-184	0.369278	0.624	0.414	3.42152e-180	2	ME2	Monocytes
FAM120A	2.29059e-184	0.342745	0.719	0.531	5.31187e-180	2	FAM120A	Monocytes
ST8SIA41	3.34119e-184	0.306497	0.539	0.298	7.74823e-180	2	ST8SIA4	Monocytes
MXD11	5.32659e-183	0.469007	0.579	0.356	1.23524e-178	2	MXD1	Monocytes
EFHD2	9.11718e-183	0.314728	0.86	0.672	2.11427e-178	2	EFHD2	Monocytes
FLI1	1.19164e-182	0.268022	0.421	0.199	2.76341e-178	2	FLI1	Monocytes
WDFY3	2.4611e-182	0.299899	0.442	0.23	5.70729e-178	2	WDFY3	Monocytes
DUSP3	2.68111e-181	0.324496	0.551	0.332	6.21749e-177	2	DUSP3	Monocytes
CHMP1B1	3.3624e-180	0.417675	0.822	0.658	7.79739e-176	2	CHMP1B	Monocytes
CEBPB1	1.74753e-179	0.259621	0.942	0.784	4.05251e-175	2	CEBPB	Monocytes
CREBL21	2.07571e-179	0.312513	0.539	0.312	4.81357e-175	2	CREBL2	Monocytes
PAG1	2.68799e-179	0.26285	0.448	0.216	6.23345e-175	2	PAG1	Monocytes
RAB8B	4.83915e-179	0.276943	0.51	0.277	1.1222e-174	2	RAB8B	Monocytes
MEF2C	2.14714e-177	0.313457	0.868	0.664	4.97923e-173	2	MEF2C	Monocytes
OSM1	9.29445e-177	0.407944	0.441	0.206	2.15538e-172	2	OSM	Monocytes
FOSB1	2.18113e-176	0.318233	0.956	0.822	5.05804e-172	2	FOSB	Monocytes
PRKCD	3.02456e-176	0.256889	0.367	0.168	7.01396e-172	2	PRKCD	Monocytes
ATP6V1B2	3.47185e-176	0.256941	0.759	0.512	8.05123e-172	2	ATP6V1B2	Monocytes
HELZ1	4.37192e-176	0.351367	0.652	0.46	1.01385e-171	2	HELZ	Monocytes
RAP2B1	1.98584e-175	0.336479	0.703	0.506	4.60517e-171	2	RAP2B	Monocytes
SERPINB6	2.15424e-175	0.314477	0.834	0.685	4.99568e-171	2	SERPINB6	Monocytes
YWHAB	2.57453e-175	0.270352	0.968	0.91	5.97033e-171	2	YWHAB	Monocytes
CLTA	3.61444e-175	0.323415	0.946	0.858	8.38189e-171	2	CLTA	Monocytes
FOSL21	6.20449e-174	0.415038	0.79	0.61	1.43882e-169	2	FOSL2	Monocytes
SNX3	8.2445e-174	0.280147	0.929	0.844	1.9119e-169	2	SNX3	Monocytes
BCL2A11	9.42419e-174	0.440019	0.534	0.271	2.18547e-169	2	BCL2A1	Monocytes
DAZAP2	1.02335e-173	0.316057	0.82	0.665	2.37315e-169	2	DAZAP2	Monocytes
TCF12	1.644e-173	0.32194	0.536	0.326	3.81243e-169	2	TCF12	Monocytes
GNA15	4.19289e-173	0.256973	0.498	0.255	9.7233e-169	2	GNA15	Monocytes
ZFYVE16	1.19709e-172	0.370498	0.617	0.416	2.77605e-168	2	ZFYVE16	Monocytes
RHOB	3.81147e-172	0.480188	0.816	0.658	8.83881e-168	2	RHOB	Monocytes
RGS19	4.95671e-172	0.320044	0.608	0.396	1.14946e-167	2	RGS19	Monocytes
DUSP61	1.02936e-169	0.386821	0.529	0.299	2.38709e-165	2	DUSP6	Monocytes
ACAP2	1.46556e-169	0.322503	0.627	0.429	3.39863e-165	2	ACAP2	Monocytes
ITSN2	5.02711e-169	0.31407	0.585	0.376	1.16579e-164	2	ITSN2	Monocytes
RAP1A	1.49522e-168	0.298436	0.819	0.677	3.46741e-164	2	RAP1A	Monocytes
NFKBID1	1.51071e-168	0.28158	0.63	0.365	3.50334e-164	2	NFKBID	Monocytes
NFE2L21	2.52526e-168	0.299714	0.844	0.669	5.85609e-164	2	NFE2L2	Monocytes
ARL4C1	5.03731e-168	0.262968	0.823	0.558	1.16815e-163	2	ARL4C	Monocytes
COLGALT1	6.57816e-168	0.320442	0.588	0.385	1.52548e-163	2	COLGALT1	Monocytes
EPS8	7.01119e-168	0.318597	0.561	0.351	1.6259e-163	2	EPS8	Monocytes
MOB1A	2.0141e-167	0.305085	0.81	0.645	4.6707e-163	2	MOB1A	Monocytes
MMP191	3.96586e-166	0.442399	0.489	0.262	9.19683e-162	2	MMP19	Monocytes
FAM49B1	2.64268e-165	0.303738	0.874	0.735	6.12837e-161	2	FAM49B	Monocytes
MBNL1	1.8288e-164	0.324645	0.784	0.617	4.24098e-160	2	MBNL1	Monocytes
RANBP21	1.05044e-162	0.368299	0.69	0.498	2.43597e-158	2	RANBP2	Monocytes
SETX	3.14845e-162	0.330106	0.601	0.412	7.30126e-158	2	SETX	Monocytes
SLC7A81	2.7013e-160	0.286753	0.472	0.251	6.26431e-156	2	SLC7A8	Monocytes
SGMS1	3.26131e-160	0.259181	0.372	0.179	7.56297e-156	2	SGMS1	Monocytes
FMNL1	4.58234e-160	0.260496	0.629	0.383	1.06264e-155	2	FMNL1	Monocytes
ZYX	1.10625e-158	0.312138	0.63	0.429	2.56539e-154	2	ZYX	Monocytes
SLC1A3	1.40958e-157	0.318354	0.421	0.22	3.26882e-153	2	SLC1A3	Monocytes
GK	1.11139e-156	0.437131	0.466	0.257	2.57732e-152	2	GK	Monocytes
ROCK1	3.12303e-156	0.331921	0.771	0.627	7.2423e-152	2	ROCK1	Monocytes
APBB1IP	1.47402e-153	0.253284	0.561	0.334	3.41824e-149	2	APBB1IP	Monocytes
RGL1	2.72745e-153	0.298465	0.452	0.246	6.32497e-149	2	RGL1	Monocytes
EHD4	8.77159e-153	0.296668	0.534	0.335	2.03413e-148	2	EHD4	Monocytes
SLC43A31	1.81864e-152	0.308149	0.581	0.367	4.21744e-148	2	SLC43A3	Monocytes
JMJD1C	2.16913e-152	0.351884	0.718	0.557	5.0302e-148	2	JMJD1C	Monocytes
SERINC11	3.07574e-152	0.308834	0.724	0.553	7.13264e-148	2	SERINC1	Monocytes
CAST	3.40176e-152	0.301964	0.82	0.671	7.88868e-148	2	CAST	Monocytes
TAOK31	4.70598e-152	0.289821	0.687	0.494	1.09132e-147	2	TAOK3	Monocytes
PICALM1	6.44338e-152	0.288789	0.643	0.44	1.49422e-147	2	PICALM	Monocytes
CAT1	1.48325e-151	0.297006	0.578	0.381	3.43965e-147	2	CAT	Monocytes
RBPJ	4.59941e-151	0.322512	0.805	0.665	1.0666e-146	2	RBPJ	Monocytes
ATM	1.08727e-150	0.321845	0.606	0.424	2.52139e-146	2	ATM	Monocytes
SYNGR2	1.22326e-148	0.271846	0.63	0.416	2.83673e-144	2	SYNGR2	Monocytes
MX2	3.66734e-146	0.270448	0.36	0.164	8.50456e-142	2	MX2	Monocytes
ZFHX31	5.84139e-145	0.32119	0.691	0.509	1.35462e-140	2	ZFHX3	Monocytes
PRDM11	8.56658e-145	0.334174	0.615	0.369	1.98659e-140	2	PRDM1	Monocytes
FUCA1	8.19257e-144	0.285669	0.504	0.304	1.89986e-139	2	FUCA1	Monocytes
GADD45B1	9.83834e-144	0.361931	0.921	0.824	2.28151e-139	2	GADD45B	Monocytes
SH3KBP1	1.05204e-143	0.285906	0.661	0.477	2.43969e-139	2	SH3KBP1	Monocytes
XAF1	1.1288e-143	0.332302	0.49	0.276	2.61769e-139	2	XAF1	Monocytes
ADAM10	1.33367e-143	0.304229	0.643	0.47	3.09278e-139	2	ADAM10	Monocytes
PTPN18	5.3752e-143	0.259276	0.487	0.292	1.24651e-138	2	PTPN18	Monocytes
CDV3	5.97134e-142	0.28591	0.815	0.69	1.38475e-137	2	CDV3	Monocytes
RUNX11	2.46349e-141	0.311422	0.638	0.439	5.71282e-137	2	RUNX1	Monocytes
PPT1	7.27169e-141	0.289707	0.827	0.684	1.6863e-136	2	PPT1	Monocytes
NCOA7	7.88085e-141	0.292271	0.427	0.236	1.82757e-136	2	NCOA7	Monocytes
FES	3.47952e-140	0.269454	0.444	0.256	8.069e-136	2	FES	Monocytes
PJA2	3.52202e-139	0.297064	0.649	0.484	8.16755e-135	2	PJA2	Monocytes
RAB5C	2.44732e-138	0.279282	0.849	0.739	5.67534e-134	2	RAB5C	Monocytes
KLF2	5.0494e-138	0.397647	0.785	0.599	1.17095e-133	2	KLF2	Monocytes
GCA	1.38144e-137	0.269476	0.5	0.309	3.20356e-133	2	GCA	Monocytes
CMTM3	2.13152e-137	0.290611	0.599	0.404	4.943e-133	2	CMTM3	Monocytes
TGOLN2	4.35374e-137	0.296589	0.793	0.664	1.00963e-132	2	TGOLN2	Monocytes
DOCK41	4.24044e-135	0.275293	0.532	0.332	9.83358e-131	2	DOCK4	Monocytes
FLOT1	1.29459e-134	0.295938	0.701	0.552	3.00215e-130	2	FLOT1	Monocytes
SLFN11	1.54732e-134	0.270927	0.398	0.217	3.58823e-130	2	SLFN11	Monocytes
LAMP21	2.84894e-134	0.276453	0.772	0.63	6.6067e-130	2	LAMP2	Monocytes
HTRA1	1.34453e-133	0.306466	0.686	0.457	3.11796e-129	2	HTRA1	Monocytes
CALM3	1.48431e-133	0.322364	0.885	0.771	3.44212e-129	2	CALM3	Monocytes
BAZ2B1	3.4623e-133	0.291475	0.545	0.361	8.02908e-129	2	BAZ2B	Monocytes
DNAJC13	1.47655e-132	0.256379	0.423	0.243	3.42412e-128	2	DNAJC13	Monocytes
FSCN11	3.69799e-132	0.418257	0.616	0.442	8.57564e-128	2	FSCN1	Monocytes
CARD8	1.84338e-131	0.251828	0.449	0.265	4.27481e-127	2	CARD8	Monocytes
RAB32	1.10536e-130	0.285818	0.714	0.546	2.56333e-126	2	RAB32	Monocytes
PHACTR11	1.7595e-130	0.2648	0.522	0.299	4.08028e-126	2	PHACTR1	Monocytes
WSB11	5.88905e-130	0.255406	0.886	0.745	1.36567e-125	2	WSB1	Monocytes
VASP	8.05688e-129	0.274801	0.705	0.536	1.86839e-124	2	VASP	Monocytes
IFNGR1	9.49813e-129	0.281626	0.613	0.423	2.20262e-124	2	IFNGR1	Monocytes
PHKB	1.67819e-128	0.282117	0.537	0.364	3.89172e-124	2	PHKB	Monocytes
STX12	7.78118e-128	0.283326	0.572	0.409	1.80446e-123	2	STX12	Monocytes
HNRNPU	2.0837e-126	0.426278	0.937	0.882	4.8321e-122	2	HNRNPU	Monocytes
PREX1	2.183e-126	0.268217	0.617	0.441	5.06238e-122	2	PREX1	Monocytes
PPP1R15B1	2.44334e-126	0.323291	0.608	0.437	5.66611e-122	2	PPP1R15B	Monocytes
CSRNP11	2.59738e-126	0.339511	0.635	0.457	6.02333e-122	2	CSRNP1	Monocytes
ATP13A31	2.97909e-125	0.309434	0.63	0.466	6.90851e-121	2	ATP13A3	Monocytes
OSTF1	8.54359e-125	0.253203	0.78	0.63	1.98126e-120	2	OSTF1	Monocytes
MACF1	1.22891e-123	0.282662	0.754	0.613	2.84985e-119	2	MACF1	Monocytes
EVI2A1	4.16766e-123	0.270306	0.582	0.381	9.6648e-119	2	EVI2A	Monocytes
PFKFB31	6.01475e-123	0.274409	0.555	0.351	1.39482e-118	2	PFKFB3	Monocytes
TAOK1	2.09055e-122	0.29787	0.559	0.399	4.84797e-118	2	TAOK1	Monocytes
ARHGAP5	8.93616e-122	0.323098	0.538	0.373	2.0723e-117	2	ARHGAP5	Monocytes
OAS2	4.06682e-121	0.26087	0.345	0.174	9.43095e-117	2	OAS2	Monocytes
LHFPL2	9.7251e-121	0.29864	0.514	0.337	2.25525e-116	2	LHFPL2	Monocytes
HERPUD11	1.87781e-120	0.260513	0.898	0.805	4.35465e-116	2	HERPUD1	Monocytes
CAPZA1	3.67166e-120	0.268109	0.814	0.698	8.51457e-116	2	CAPZA1	Monocytes
APOL6	7.62161e-119	0.283958	0.489	0.31	1.76745e-114	2	APOL6	Monocytes
CSNK1A1	9.3971e-119	0.27226	0.817	0.709	2.17919e-114	2	CSNK1A1	Monocytes
COMT	1.67136e-118	0.261799	0.806	0.643	3.87589e-114	2	COMT	Monocytes
SCAMP2	1.08812e-117	0.254614	0.665	0.512	2.52335e-113	2	SCAMP2	Monocytes
TRIP12	1.1709e-117	0.264253	0.524	0.361	2.71531e-113	2	TRIP12	Monocytes
PTBP3	9.58166e-117	0.278046	0.63	0.475	2.22199e-112	2	PTBP3	Monocytes
FRMD4A1	1.12776e-116	0.261862	0.505	0.325	2.61528e-112	2	FRMD4A	Monocytes
ARL8B1	5.55658e-116	0.259141	0.609	0.445	1.28857e-111	2	ARL8B	Monocytes
GABARAP	6.56896e-115	0.261237	0.509	0.351	1.52334e-110	2	GABARAP	Monocytes
MTPN	1.31442e-114	0.262448	0.762	0.639	3.04815e-110	2	MTPN	Monocytes
EPSTI1	1.27065e-112	0.296761	0.551	0.366	2.94663e-108	2	EPSTI1	Monocytes
PDXK	5.24336e-112	0.258109	0.743	0.587	1.21593e-107	2	PDXK	Monocytes
LAMP1	2.7944e-110	0.252803	0.827	0.69	6.48021e-106	2	LAMP1	Monocytes
FKBP15	1.41899e-109	0.253292	0.441	0.279	3.29064e-105	2	FKBP15	Monocytes
DDX3X	1.61528e-108	0.26401	0.861	0.758	3.74583e-104	2	DDX3X	Monocytes
ZNF330	4.47239e-108	0.28156	0.478	0.33	1.03715e-103	2	ZNF330	Monocytes
C6orf621	6.68499e-108	0.252659	0.756	0.613	1.55025e-103	2	C6orf62	Monocytes
MMD	1.17993e-107	0.264912	0.423	0.265	2.73625e-103	2	MMD	Monocytes
FNDC3B	1.5213e-107	0.297377	0.624	0.487	3.52789e-103	2	FNDC3B	Monocytes
CTNND1	3.79108e-106	0.280522	0.574	0.429	8.79151e-102	2	CTNND1	Monocytes
IFI44	2.2334e-104	0.281364	0.51	0.34	5.17925e-100	2	IFI44	Monocytes
STX71	9.76374e-104	0.258184	0.56	0.399	2.26421e-99	2	STX7	Monocytes
GNB41	8.37752e-103	0.253202	0.624	0.476	1.94275e-98	2	GNB4	Monocytes
AREG	7.2405e-102	0.713889	0.352	0.19	1.67907e-97	2	AREG	Monocytes
IFI30	1.36193e-101	0.254587	0.354	0.195	3.15832e-97	2	IFI30	Monocytes
IER51	1.40814e-101	0.33843	0.799	0.668	3.26548e-97	2	IER5	Monocytes
DICER1	3.42325e-101	0.281373	0.581	0.449	7.93851e-97	2	DICER1	Monocytes
MKNK11	1.00834e-100	0.253977	0.519	0.364	2.33834e-96	2	MKNK1	Monocytes
OTUD11	4.22754e-97	0.265341	0.558	0.379	9.80367e-93	2	OTUD1	Monocytes
EFR3A	4.73217e-97	0.253322	0.548	0.407	1.09739e-92	2	EFR3A	Monocytes
BACH1	1.29501e-96	0.250805	0.478	0.331	3.00314e-92	2	BACH1	Monocytes
NUFIP2	6.87455e-95	0.276806	0.624	0.497	1.59421e-90	2	NUFIP2	Monocytes
IVNS1ABP	7.06516e-92	0.260762	0.658	0.522	1.63841e-87	2	IVNS1ABP	Monocytes
PLIN21	3.94632e-90	0.282147	0.713	0.595	9.15151e-86	2	PLIN2	Monocytes
ANKRD37	5.07701e-84	0.362979	0.454	0.315	1.17736e-79	2	ANKRD37	Monocytes
BLOC1S6	2.25669e-82	0.252016	0.561	0.443	5.23327e-78	2	BLOC1S6	Monocytes
HSPH11	2.26312e-82	0.614852	0.796	0.742	5.24818e-78	2	HSPH1	Monocytes
MAT2A1	5.11042e-82	0.340246	0.709	0.626	1.18511e-77	2	MAT2A	Monocytes
PURB1	1.15819e-80	0.280338	0.522	0.4	2.68584e-76	2	PURB	Monocytes
MX1	1.33515e-75	0.350766	0.366	0.222	3.0962e-71	2	MX1	Monocytes
EREG	1.69389e-75	0.591254	0.271	0.142	3.92813e-71	2	EREG	Monocytes
IFI44L	1.06181e-74	0.31666	0.385	0.24	2.46235e-70	2	IFI44L	Monocytes
[truncated: 26,656 more rows]
